# Supplementary material for: Bis[2-(diphenyl­phosphanyl-κP)benzaldehyde]­iodidogold(I)
Source: Acta Crystallogr Sect E Struct Rep Online. 2012 Mar 24;68(Pt 4):m473. doi: 10.1107/S1600536812011609 (PMC3343862; doi:10.1107/S1600536812011609)
Supplement: Supplementary file 1 [file e-68-0m473-sup1.cif]

##############################################################################
#                                                                            #
# This CIF contains the data in a paper accepted for publication in          #
# Acta Crystallographica Section E. It conforms to the requirements of       #
# Notes for Authors for Acta Crystallographica Section E, and has been       #
# peer reviewed under the auspices of the IUCr Commission on Journals.       #
#                                                                            #
# Full details of the Crystallographic Information File format               #
# are given in the paper "The Crystallographic Information File (CIF):       #
# a New Standard Archive File for Crystallography" by S. R. Hall, F. H.      #
# Allen and I. D. Brown [Acta Cryst. (1991), A47, 655-685].                  #
#                                                                            #
# The current version of the core CIF dictionary is obtainable from          #
# ftp://ftp.iucr.org/pub/cif_core.dic.                                       #
#                                                                            #
# Software is freely available for graphical display of the structure(s)     #
# in this CIF. For information consult the CIF software page                 #
# http://www.iucr.org/resources/cif/software.                                #
#                                                                            #
# This file may be used for bona fide research purposes within the           #
# scientific community so long as proper attribution is given to the journal # 
# article from which it was obtained.                                        #
#                                                                            #
##############################################################################
data_global
_audit_creation_method     SHELXL-97
_journal_date_recd_electronic     2012-03-16
_journal_date_accepted     2012-03-17
_journal_name_full     'Acta Crystallographica, Section E'
_journal_year     2012
_journal_volume     68
_journal_issue      4
_journal_page_first     m473
_journal_page_last     m473
_journal_paper_category     QM
_journal_paper_doi     10.1107/S1600536812011609
_journal_coeditor_code     SU2394
_publ_contact_author_name     ' Edward RT Tiekink '
_publ_contact_author_address
;
Department of Chemistry, University of Malaya,
50603 Kuala Lumpur, Malaysia
;
_publ_contact_author_email
;
edward.tiekink@gmail.com
;
_publ_contact_author_fax     ' 1 210 458 7428 '
_publ_contact_author_phone     ' 1 210 458 5774 '
_publ_section_title
;
Bis[2-(diphenylphosphanyl-\k<i>P</i>)benzaldehyde]iodidogold(I)
;
loop_
    _publ_author_name
    _publ_author_footnote
    _publ_author_address
    'Williams, Michael L.'
;
Additional correspondence author, e-mail: michael.williams@griffith.edu.au.
;
;
School of Biomolecular and Physical Sciences, Griffith University,
Brisbane, Queensland 4111, Australia
;
    'Dunstan, Samuel P. C.' .
;
School of Biomolecular and Physical Sciences, Griffith University,
Brisbane, Queensland 4111, Australia
;
    'Healy, Peter C.' .
;
School of Biomolecular and Physical Sciences, Griffith University,
Brisbane, Queensland 4111, Australia
;
    'Tiekink, Edward R. T.' .
;
Department of Chemistry, University of Malaya,
50603 Kuala Lumpur, Malaysia
;
data_I
_audit_creation_method     SHELXL-97
_chemical_name_systematic
;
Bis[2-(diphenylphosphanyl-\k<i>P</i>)benzaldehyde]iodidogold(I)
;
_chemical_name_common     ?
_chemical_formula_moiety     'C38 H30 Au I O2 P2'
_chemical_formula_sum     'C38 H30 Au I O2 P2'
_chemical_formula_iupac     '[Au I (C19 H15 O P)2]'
_chemical_formula_weight     904.43
_chemical_melting_point     ?
_symmetry_cell_setting     monoclinic
_symmetry_space_group_name_H-M     'C 2/c'
_symmetry_space_group_name_Hall     '-C 2yc'
loop_
    _symmetry_equiv_pos_as_xyz
    'x, y, z'
    '-x, y, -z+1/2'
    'x+1/2, y+1/2, z'
    '-x+1/2, y+1/2, -z+1/2'
    '-x, -y, -z'
    'x, -y, z-1/2'
    '-x+1/2, -y+1/2, -z'
    'x+1/2, -y+1/2, z-1/2'
_cell_length_a     18.1099(13)
_cell_length_b     10.1856(6)
_cell_length_c     19.8438(13)
_cell_angle_alpha     90.00
_cell_angle_beta     115.965(2)
_cell_angle_gamma     90.00
_cell_volume     3290.9(4)
_cell_formula_units_Z     4
_cell_measurement_reflns_used     7249
_cell_measurement_theta_min     2.0506
_cell_measurement_theta_max     40.4726
_cell_measurement_temperature     223(2)
_exptl_crystal_description     prism
_exptl_crystal_colour     colourless
_exptl_crystal_size_max     0.40
_exptl_crystal_size_mid     0.30
_exptl_crystal_size_min     0.05
_exptl_crystal_density_diffrn     1.825
_exptl_crystal_density_meas     ?
_exptl_crystal_density_method     'not measured'
_exptl_crystal_F_000     1744
_exptl_absorpt_coefficient_mu     5.539
_exptl_absorpt_correction_type     multi-scan
_exptl_absorpt_process_details     '(SADABS; Bruker, 2000)'
_exptl_absorpt_correction_T_min     0.392
_exptl_absorpt_correction_T_max     1.000
_exptl_special_details
;
;
_diffrn_ambient_temperature     223(2)
_diffrn_radiation_type     MoK\a
_diffrn_radiation_wavelength     0.71069
_diffrn_radiation_source     'fine-focus sealed tube'
_diffrn_radiation_monochromator     graphite
_diffrn_measurement_device_type     'Bruker SMART CCD'
_diffrn_measurement_method     '\w scans'
_diffrn_detector_area_resol_mean     ?
_diffrn_reflns_number     13430
_diffrn_reflns_av_R_equivalents     0.0423
_diffrn_reflns_av_sigmaI/netI     0.0423
_diffrn_reflns_theta_min     2.28
_diffrn_reflns_theta_max     30.03
_diffrn_reflns_theta_full     30.03
_diffrn_measured_fraction_theta_max     0.994
_diffrn_measured_fraction_theta_full     0.994
_diffrn_reflns_limit_h_min     -25
_diffrn_reflns_limit_h_max     25
_diffrn_reflns_limit_k_min     -9
_diffrn_reflns_limit_k_max     14
_diffrn_reflns_limit_l_min     -27
_diffrn_reflns_limit_l_max     27
_diffrn_standards_number     0
_diffrn_standards_interval_count     ?
_diffrn_standards_interval_time     ?
_diffrn_standards_decay_%     0
_refine_special_details
;
Refinement of <i>F</i>^2^ against ALL reflections. The weighted <i>R</i>-factor
<i>wR</i> and goodness of fit <i>S</i> are based on <i>F</i>^2^, conventional
<i>R</i>-factors <i>R</i> are based on <i>F</i>, with <i>F</i> set to zero for
negative <i>F</i>^2^. The threshold expression of <i>F</i>^2^ >
2\s(<i>F</i>^2^) is used only for calculating <i>R</i>-factors(gt) <i>etc</i>.
and is not relevant to the choice of reflections for refinement.
<i>R</i>-factors based on <i>F</i>^2^ are statistically about twice as large
as those based on <i>F</i>, and <i>R</i>- factors based on ALL data will be
even larger.
;
_reflns_number_total     4792
_reflns_number_gt     4319
_reflns_threshold_expression     I>2\s(I)
_refine_ls_structure_factor_coef     Fsqd
_refine_ls_matrix_type     full
_refine_ls_R_factor_all     0.0306
_refine_ls_R_factor_gt     0.0261
_refine_ls_wR_factor_gt     0.0575
_refine_ls_wR_factor_ref     0.0587
_refine_ls_goodness_of_fit_ref     1.005
_refine_ls_restrained_S_all     1.005
_refine_ls_number_reflns     4792
_refine_ls_number_parameters     200
_refine_ls_number_restraints     0
_refine_ls_hydrogen_treatment     constr
_refine_ls_weighting_scheme     calc
_refine_ls_weighting_details
         'calc w=1/[\s^2^(Fo^2^)+(0.0253P)^2^+0.0000P] where P=(Fo^2^+2Fc^2^)/3'
_atom_sites_solution_hydrogens     geom
_atom_sites_solution_primary     direct
_atom_sites_solution_secondary     difmap
_refine_ls_shift/su_max     0.001
_refine_ls_shift/su_mean     0.000
_refine_diff_density_max     1.465
_refine_diff_density_min     -1.337
_refine_ls_extinction_method     none
_refine_ls_extinction_coef     ?
loop_
    _atom_type_symbol
    _atom_type_description
    _atom_type_scat_dispersion_real
    _atom_type_scat_dispersion_imag
    _atom_type_scat_source
    'C' 'C' 0.0033 0.0016
                         'International Tables Vol C Tables 4.2.6.8 and 6.1.1.4'
    'H' 'H' 0.0000 0.0000
                         'International Tables Vol C Tables 4.2.6.8 and 6.1.1.4'
    'Au' 'Au' -2.0133 8.8022
                         'International Tables Vol C Tables 4.2.6.8 and 6.1.1.4'
    'I' 'I' -0.4742 1.8119
                         'International Tables Vol C Tables 4.2.6.8 and 6.1.1.4'
    'O' 'O' 0.0106 0.0060
                         'International Tables Vol C Tables 4.2.6.8 and 6.1.1.4'
    'P' 'P' 0.1023 0.0942
                         'International Tables Vol C Tables 4.2.6.8 and 6.1.1.4'
_computing_data_collection     'SMART (Bruker, 2000)'
_computing_cell_refinement     'SAINT (Bruker, 2000)'
_computing_data_reduction     'SAINT (Bruker, 2000)'
_computing_structure_solution     'SHELXS97 (Sheldrick, 2008)'
_computing_structure_refinement     'SHELXL97 (Sheldrick, 2008)'
_computing_molecular_graphics
                      'ORTEP-3 (Farrugia, 1997) and DIAMOND (Brandenburg, 2006)'
_computing_publication_material     'publCIF (Westrip, 2010)'
loop_
    _atom_site_type_symbol
    _atom_site_label
    _atom_site_fract_x
    _atom_site_fract_y
    _atom_site_fract_z
    _atom_site_U_iso_or_equiv
    _atom_site_adp_type
    _atom_site_calc_flag
    _atom_site_refinement_flags
    _atom_site_occupancy
    _atom_site_symmetry_multiplicity
    _atom_site_disorder_assembly
    _atom_site_disorder_group
    Au Au 1.0000 0.290105(13) 0.2500 0.02140(5) Uani d S 1 2 . .
    I I1 1.0000 0.55703(3) 0.2500 0.04282(8) Uani d S 1 2 . .
    P P1 1.01880(4) 0.19113(6) 0.36168(3) 0.01989(13) Uani d . 1 1 . .
    O O1 1.17648(14) 0.2889(2) 0.38822(14) 0.0404(5) Uani d . 1 1 . .
    C C1 1.05497(18) 0.2836(2) 0.44986(15) 0.0245(5) Uani d . 1 1 . .
    C C2 1.12816(18) 0.3569(3) 0.47629(17) 0.0329(6) Uani d . 1 1 . .
    C C3 1.1539(2) 0.4272(3) 0.5433(2) 0.0478(9) Uani d . 1 1 . .
    H H3 1.2025 0.4768 0.5609 0.057 Uiso calc R 1 1 . .
    C C4 1.1084(3) 0.4246(3) 0.58394(19) 0.0512(10) Uani d . 1 1 . .
    H H4 1.1263 0.4716 0.6291 0.061 Uiso calc R 1 1 . .
    C C5 1.0371(2) 0.3533(3) 0.55821(16) 0.0430(8) Uani d . 1 1 . .
    H H5 1.0064 0.3510 0.5860 0.052 Uiso calc R 1 1 . .
    C C6 1.0100(2) 0.2843(3) 0.49109(16) 0.0327(7) Uani d . 1 1 . .
    H H6 0.9604 0.2373 0.4735 0.039 Uiso calc R 1 1 . .
    C C7 1.1813(2) 0.3609(4) 0.4379(2) 0.0453(8) Uani d . 1 1 . .
    H H7 1.2227 0.4252 0.4535 0.054 Uiso calc R 1 1 . .
    C C8 0.91749(15) 0.1302(3) 0.34615(13) 0.0218(5) Uani d . 1 1 . .
    C C9 0.8497(2) 0.2101(3) 0.30578(18) 0.0345(7) Uani d . 1 1 . .
    H H9 0.8577 0.2944 0.2908 0.041 Uiso calc R 1 1 . .
    C C10 0.7712(2) 0.1663(4) 0.28772(19) 0.0447(8) Uani d . 1 1 . .
    H H10 0.7262 0.2214 0.2605 0.054 Uiso calc R 1 1 . .
    C C11 0.7575(2) 0.0440(4) 0.30874(18) 0.0414(8) Uani d . 1 1 . .
    H H11 0.7038 0.0160 0.2970 0.050 Uiso calc R 1 1 . .
    C C12 0.8231(2) -0.0368(3) 0.34700(17) 0.0368(7) Uani d . 1 1 . .
    H H12 0.8142 -0.1213 0.3610 0.044 Uiso calc R 1 1 . .
    C C13 0.90263(17) 0.0048(3) 0.36533(15) 0.0287(6) Uani d . 1 1 . .
    H H13 0.9469 -0.0524 0.3910 0.034 Uiso calc R 1 1 . .
    C C14 1.08135(16) 0.0436(2) 0.38691(14) 0.0212(5) Uani d . 1 1 . .
    C C15 1.10862(17) -0.0130(3) 0.45739(16) 0.0307(6) Uani d . 1 1 . .
    H H15 1.1002 0.0308 0.4951 0.037 Uiso calc R 1 1 . .
    C C16 1.14815(18) -0.1334(3) 0.47260(19) 0.0391(7) Uani d . 1 1 . .
    H H16 1.1675 -0.1700 0.5208 0.047 Uiso calc R 1 1 . .
    C C17 1.1591(2) -0.1991(3) 0.4175(2) 0.0447(9) Uani d . 1 1 . .
    H H17 1.1839 -0.2824 0.4274 0.054 Uiso calc R 1 1 . .
    C C18 1.1339(2) -0.1434(4) 0.3476(2) 0.0519(9) Uani d . 1 1 . .
    H H18 1.1424 -0.1880 0.3101 0.062 Uiso calc R 1 1 . .
    C C19 1.09597(19) -0.0217(3) 0.33260(16) 0.0334(6) Uani d . 1 1 . .
    H H19 1.0800 0.0170 0.2853 0.040 Uiso calc R 1 1 . .
loop_
    _atom_site_aniso_label
    _atom_site_aniso_U_11
    _atom_site_aniso_U_22
    _atom_site_aniso_U_33
    _atom_site_aniso_U_12
    _atom_site_aniso_U_13
    _atom_site_aniso_U_23
    Au 0.02340(8) 0.02290(8) 0.01865(7) 0.000 0.00992(5) 0.000
    I1 0.0565(2) 0.02093(14) 0.0547(2) 0.000 0.02773(17) 0.000
    P1 0.0234(3) 0.0198(3) 0.0171(3) 0.0003(2) 0.0095(3) 0.0002(2)
    O1 0.0317(12) 0.0451(14) 0.0453(14) -0.0044(10) 0.0176(10) -0.0003(11)
    C1 0.0315(14) 0.0184(13) 0.0201(12) 0.0036(10) 0.0081(11) 0.0012(10)
    C2 0.0316(16) 0.0266(15) 0.0329(15) -0.0010(12) 0.0070(12) -0.0041(12)
    C3 0.048(2) 0.0341(18) 0.043(2) -0.0060(15) 0.0031(17) -0.0143(14)
    C4 0.070(3) 0.0409(19) 0.0264(17) 0.0090(17) 0.0058(17) -0.0148(14)
    C5 0.065(2) 0.0395(19) 0.0250(15) 0.0110(17) 0.0197(15) -0.0016(13)
    C6 0.0443(18) 0.0297(16) 0.0256(14) -0.0004(12) 0.0167(13) -0.0037(11)
    C7 0.0307(17) 0.0416(19) 0.055(2) -0.0137(15) 0.0108(15) -0.0047(17)
    C8 0.0232(13) 0.0254(13) 0.0177(11) -0.0004(11) 0.0097(10) -0.0018(10)
    C9 0.0330(16) 0.0359(17) 0.0383(16) 0.0090(13) 0.0189(14) 0.0083(13)
    C10 0.0277(16) 0.064(2) 0.0415(19) 0.0130(16) 0.0147(15) 0.0103(17)
    C11 0.0278(16) 0.065(2) 0.0333(17) -0.0088(15) 0.0149(14) -0.0056(15)
    C12 0.0380(18) 0.0402(17) 0.0342(16) -0.0158(14) 0.0177(14) -0.0038(13)
    C13 0.0285(14) 0.0298(15) 0.0263(13) -0.0023(12) 0.0106(11) 0.0024(11)
    C14 0.0188(12) 0.0208(12) 0.0225(12) -0.0012(10) 0.0075(10) 0.0006(10)
    C15 0.0258(14) 0.0359(16) 0.0305(14) 0.0028(12) 0.0124(12) 0.0083(12)
    C16 0.0251(15) 0.0381(17) 0.0478(19) 0.0041(13) 0.0102(14) 0.0174(15)
    C17 0.0318(17) 0.0269(17) 0.059(2) 0.0096(13) 0.0052(16) 0.0034(15)
    C18 0.052(2) 0.042(2) 0.053(2) 0.0166(17) 0.0151(18) -0.0146(17)
    C19 0.0378(17) 0.0335(16) 0.0276(14) 0.0088(13) 0.0130(13) -0.0011(12)
_geom_special_details
;
All s.u.'s (except the s.u. in the dihedral angle between two l.s. planes) are
estimated using the full covariance matrix. The cell s.u.'s are taken into
account individually in the estimation of s.u.'s in distances, angles and
torsion angles; correlations between s.u.'s in cell parameters are only used
when they are defined by crystal symmetry. An approximate (isotropic)
treatment of cell s.u.'s is used for estimating s.u.'s involving l.s. planes.
;
loop_
    _geom_bond_atom_site_label_1
    _geom_bond_atom_site_label_2
    _geom_bond_site_symmetry_2
    _geom_bond_distance
    _geom_bond_publ_flag
    Au P1 2_755 2.3200(6) ?
    Au I1 . 2.7188(3) y
    Au P1 . 2.3200(6) y
    P1 C14 . 1.816(3) ?
    P1 C1 . 1.837(3) ?
    P1 C8 . 1.831(3) ?
    O1 C7 . 1.200(4) ?
    C1 C6 . 1.384(4) ?
    C1 C2 . 1.407(4) ?
    C2 C3 . 1.398(4) ?
    C2 C7 . 1.467(5) ?
    C3 C4 . 1.383(6) ?
    C3 H3 . 0.9400 ?
    C4 C5 . 1.369(5) ?
    C4 H4 . 0.9400 ?
    C5 C6 . 1.392(4) ?
    C5 H5 . 0.9400 ?
    C6 H6 . 0.9400 ?
    C7 H7 . 0.9400 ?
    C8 C9 . 1.396(4) ?
    C8 C13 . 1.392(4) ?
    C9 C10 . 1.381(4) ?
    C9 H9 . 0.9400 ?
    C10 C11 . 1.370(5) ?
    C10 H10 . 0.9400 ?
    C11 C12 . 1.369(5) ?
    C11 H11 . 0.9400 ?
    C12 C13 . 1.388(4) ?
    C12 H12 . 0.9400 ?
    C13 H13 . 0.9400 ?
    C14 C15 . 1.388(4) ?
    C14 C19 . 1.387(4) ?
    C15 C16 . 1.385(4) ?
    C15 H15 . 0.9400 ?
    C16 C17 . 1.368(5) ?
    C16 H16 . 0.9400 ?
    C17 C18 . 1.378(5) ?
    C17 H17 . 0.9400 ?
    C18 C19 . 1.384(4) ?
    C18 H18 . 0.9400 ?
    C19 H19 . 0.9400 ?
loop_
    _geom_angle_atom_site_label_1
    _geom_angle_atom_site_label_2
    _geom_angle_atom_site_label_3
    _geom_angle_site_symmetry_1
    _geom_angle_site_symmetry_3
    _geom_angle
    _geom_angle_publ_flag
    P1 Au I1 . . 115.755(16) y
    P1 Au P1 2_755 . 128.49(3) y
    P1 Au I1 2_755 . 115.755(16) ?
    C14 P1 C1 . . 104.04(12) ?
    C14 P1 C8 . . 102.94(12) ?
    C1 P1 C8 . . 104.32(12) ?
    C14 P1 Au . . 115.85(9) ?
    C1 P1 Au . . 121.94(8) ?
    C8 P1 Au . . 105.63(8) ?
    C6 C1 C2 . . 118.6(3) ?
    C6 C1 P1 . . 120.6(2) ?
    C2 C1 P1 . . 120.8(2) ?
    C3 C2 C1 . . 119.5(3) ?
    C3 C2 C7 . . 117.3(3) ?
    C1 C2 C7 . . 123.1(3) ?
    C4 C3 C2 . . 120.6(3) ?
    C4 C3 H3 . . 119.7 ?
    C2 C3 H3 . . 119.7 ?
    C5 C4 C3 . . 119.8(3) ?
    C5 C4 H4 . . 120.1 ?
    C3 C4 H4 . . 120.1 ?
    C4 C5 C6 . . 120.3(3) ?
    C4 C5 H5 . . 119.8 ?
    C6 C5 H5 . . 119.8 ?
    C5 C6 C1 . . 121.1(3) ?
    C5 C6 H6 . . 119.5 ?
    C1 C6 H6 . . 119.5 ?
    O1 C7 C2 . . 125.5(3) ?
    O1 C7 H7 . . 117.2 ?
    C2 C7 H7 . . 117.2 ?
    C9 C8 C13 . . 117.7(2) ?
    C9 C8 P1 . . 117.6(2) ?
    C13 C8 P1 . . 124.4(2) ?
    C10 C9 C8 . . 120.5(3) ?
    C10 C9 H9 . . 119.8 ?
    C8 C9 H9 . . 119.8 ?
    C9 C10 C11 . . 121.2(3) ?
    C9 C10 H10 . . 119.4 ?
    C11 C10 H10 . . 119.4 ?
    C12 C11 C10 . . 119.1(3) ?
    C12 C11 H11 . . 120.4 ?
    C10 C11 H11 . . 120.4 ?
    C11 C12 C13 . . 120.7(3) ?
    C11 C12 H12 . . 119.6 ?
    C13 C12 H12 . . 119.6 ?
    C12 C13 C8 . . 120.7(3) ?
    C12 C13 H13 . . 119.7 ?
    C8 C13 H13 . . 119.7 ?
    C15 C14 C19 . . 118.6(3) ?
    C15 C14 P1 . . 121.7(2) ?
    C19 C14 P1 . . 119.4(2) ?
    C14 C15 C16 . . 120.6(3) ?
    C14 C15 H15 . . 119.7 ?
    C16 C15 H15 . . 119.7 ?
    C17 C16 C15 . . 120.0(3) ?
    C17 C16 H16 . . 120.0 ?
    C15 C16 H16 . . 120.0 ?
    C16 C17 C18 . . 120.2(3) ?
    C16 C17 H17 . . 119.9 ?
    C18 C17 H17 . . 119.9 ?
    C19 C18 C17 . . 120.0(3) ?
    C19 C18 H18 . . 120.0 ?
    C17 C18 H18 . . 120.0 ?
    C18 C19 C14 . . 120.5(3) ?
    C18 C19 H19 . . 119.8 ?
    C14 C19 H19 . . 119.8 ?
