# Supplementary material for: Bis[2-(diphenyl­phosphanyl-κP)benzaldehyde]­iodidogold(I)
Source: Acta Crystallogr Sect E Struct Rep Online. 2012 Mar 24;68(Pt 4):m473. doi: 10.1107/S1600536812011609 (PMC3343862; doi:10.1107/S1600536812011609)
Supplement: Supplementary file 2 [file e-68-0m473-Isup2.hkl]

#
# h,k,l, Fc-squared, Fo-squared, sigma(Fo-squared) and status flag
#
data_I
_shelx_title '  Template texray.inf'
_shelx_refln_list_code          4
_shelx_F_calc_maximum      618.87
_exptl_crystal_F_000      1744.00
_reflns_d_resolution_high  0.7101
 
loop_
 _symmetry_equiv_pos_as_xyz
 'x, y, z'
 '-x, y, -z+1/2'
 'x+1/2, y+1/2, z'
 '-x+1/2, y+1/2, -z+1/2'
 '-x, -y, -z'
 'x, -y, z-1/2'
 '-x+1/2, -y+1/2, -z'
 'x+1/2, -y+1/2, z-1/2'
 
_cell_length_a    18.1099
_cell_length_b    10.1856
_cell_length_c    19.8438
_cell_angle_alpha  90.000
_cell_angle_beta  115.965
_cell_angle_gamma  90.000
 
_shelx_F_squared_multiplier     1.000
 
loop_
 _refln_index_h
 _refln_index_k
 _refln_index_l
 _refln_F_squared_calc
 _refln_F_squared_meas
 _refln_F_squared_sigma
 _refln_observed_status
   2   0   0   313279.78   295646.88   6856.85 o
   4   0   0    92098.08    89160.02   2845.27 o
   6   0   0   247091.45   242528.92   7652.56 o
   8   0   0   153350.23   148362.63   4758.41 o
  10   0   0    85313.38    87260.84   2908.11 o
  12   0   0    95079.27    95143.81   3204.86 o
  14   0   0    29465.73    29210.30   1193.97 o
  16   0   0    17128.73    16977.38    851.84 o
  18   0   0    11830.97    11073.87    698.23 o
  20   0   0     7225.97     6434.16    607.46 o
  22   0   0     5743.96     5774.33    659.82 o
   1   1   0    11162.70    11307.86    226.87 o
   3   1   0    77118.06    81039.14   1325.85 o
   5   1   0    97747.48   103786.77   1698.05 o
   7   1   0    50953.16    53586.55   1086.41 o
   9   1   0    11747.23    11472.81    278.14 o
  11   1   0     6588.45     6561.26    429.41 o
  13   1   0     3384.84     3087.75    422.43 o
  15   1   0    10933.46    11092.77    443.83 o
  17   1   0     5734.07     5183.92    330.68 o
  19   1   0     2804.32     2533.94    282.58 o
  21   1   0      660.68      739.79    235.28 o
   0   2   0    26807.34    26091.89    515.01 o
   2   2   0    32612.05    30690.80    602.55 o
   4   2   0    62868.52    64349.05    956.56 o
   6   2   0    96419.00   100837.56   2605.05 o
   8   2   0    10548.56    10635.92    401.66 o
  10   2   0     2179.10     1804.71     99.02 o
  12   2   0     5952.67     5293.04    188.39 o
  14   2   0    11690.71    11200.47    430.72 o
  16   2   0     5988.98     4851.54    298.58 o
  18   2   0     4236.65     4248.32    260.20 o
  20   2   0     1457.21     1526.75    201.76 o
  22   2   0     1529.00     1897.46    247.60 o
   1   3   0    22892.91    22646.65    356.93 o
   3   3   0     5488.56     5429.37    275.80 o
   5   3   0      618.02      564.67     40.91 o
   7   3   0      332.22      394.37     42.28 o
   9   3   0     5788.38     5783.06    244.55 o
  11   3   0    17282.14    16945.84    361.42 o
  13   3   0      499.64      641.35    113.73 o
  15   3   0     2786.13     2962.56    195.73 o
  17   3   0     8628.24     8820.02    572.23 o
  19   3   0     3040.12     3106.34    252.80 o
  21   3   0     3526.01     3812.84    302.93 o
   0   4   0    39435.78    40895.49    820.39 o
   2   4   0    31700.38    31494.39    588.52 o
   4   4   0    23378.88    22458.78    481.17 o
   6   4   0    10224.14     9726.75    195.39 o
   8   4   0    10769.43    10211.56    257.30 o
  10   4   0    20185.35    20576.33    719.83 o
  12   4   0    11963.14    11557.71    291.23 o
  14   4   0     2320.19     2338.02    230.98 o
  16   4   0     2948.20     3143.23    218.96 o
  18   4   0     4464.13     4278.39    350.96 o
  20   4   0     3106.76     3187.20    278.87 o
   1   5   0     6935.83     6383.24    135.75 o
   3   5   0    34184.56    34396.48    550.40 o
   5   5   0    32843.60    32751.98    691.22 o
   7   5   0    12172.92    11523.39    255.47 o
   9   5   0     7631.56     7096.60    190.18 o
  11   5   0    12097.91    12467.22    477.81 o
  13   5   0    11425.05    11481.99    308.76 o
  15   5   0    17777.68    17880.35    932.84 o
  17   5   0    10049.31    11042.22    748.85 o
  19   5   0     4749.25     5084.28   1035.12 o
  21   5   0     4581.81     4968.55    467.81 o
   0   6   0      707.92      988.56    125.76 o
   2   6   0     2450.57     2439.28    104.81 o
   4   6   0     4945.38     4846.55    126.96 o
   6   6   0     3690.15     3272.92    163.26 o
   8   6   0      692.60      796.64     77.57 o
  10   6   0      228.16      217.56     80.44 o
  12   6   0     1549.67     1486.26    154.29 o
  14   6   0     1885.60     1885.56    228.34 o
  16   6   0     1043.74      997.95    293.26 o
  18   6   0      532.80      316.13    214.39 o
  20   6   0      535.72      714.44    240.89 o
   1   7   0    85464.94    86769.23   1550.13 o
   3   7   0    45507.13    45041.07    838.29 o
   5   7   0    34875.01    32648.92   2150.15 o
   7   7   0    35841.19    35077.44   1025.68 o
   9   7   0    41294.57    39674.75   1701.68 o
  11   7   0    32226.56    32917.59   1128.08 o
  13   7   0    20997.19    21257.49    597.96 o
  15   7   0    12337.71    12864.14    557.10 o
  17   7   0    11040.73    11711.24   1003.70 o
  19   7   0     8596.19     9911.72    560.43 o
   0   8   0    39268.46    38510.67   1577.99 o
   2   8   0    34097.04    34174.90    825.58 o
   4   8   0    44999.36    42301.86   1081.88 o
   6   8   0    36344.89    36109.62    722.05 o
   8   8   0    19101.00    18564.40   1747.29 o
  10   8   0     9312.41     9300.37    347.98 o
  12   8   0    11141.31    10321.79    391.22 o
  14   8   0     5607.54     5405.66    536.84 o
  16   8   0     2332.43     2203.81    308.31 o
  18   8   0     1996.34     2309.49    333.26 o
   1   9   0      774.20      876.17    172.33 o
   3   9   0     2155.98     2121.77    183.63 o
   5   9   0     3616.87     3656.59    230.05 o
   7   9   0      307.76      242.37    113.39 o
   9   9   0      433.24      570.68    109.71 o
  11   9   0     1209.66     1397.37    179.64 o
  13   9   0     1486.53     1549.98    204.96 o
  15   9   0     1252.84     1411.70    274.58 o
  17   9   0     2411.37     2843.59    358.37 o
   0  10   0     2968.60     2405.39    391.01 o
   2  10   0     4041.71     4083.02    322.37 o
   4  10   0     2878.90     2833.55    228.22 o
   6  10   0     4088.32     3734.53    255.23 o
   8  10   0     2038.13     2245.82    222.91 o
  10  10   0     2543.72     2256.76    293.64 o
  12  10   0     2011.94     2376.34    313.48 o
  14  10   0      784.62      945.51    260.96 o
  16  10   0      311.64      111.72    331.66 o
   1  11   0    12996.00    13082.51    606.04 o
   3  11   0    12382.68    11968.11    583.63 o
   5  11   0    11337.66    11290.57    455.21 o
   7  11   0     7248.68     6580.86    349.18 o
   9  11   0     5805.11     6096.81    443.11 o
  11  11   0     3031.36     3092.79    370.07 o
  13  11   0      472.81      736.24    267.86 o
   0  12   0    23055.49    22835.49   1260.30 o
   2  12   0    14279.85    14144.61    671.93 o
   4  12   0    11461.83    11540.21    592.08 o
   6  12   0    13382.97    13536.95    749.20 o
   8  12   0     6224.76     6442.70    595.24 o
  10  12   0     4753.05     4881.64    481.78 o
  12  12   0     8377.78     9001.30    736.63 o
   1  13   0      895.30      523.72    257.25 o
   3  13   0        7.36      113.50    217.07 o
   5  13   0      133.91      -31.29    359.59 o
   7  13   0       13.38       95.12    180.98 o
   9  13   0      185.40      116.98    222.58 o
   0  14   0     8911.27     7690.96    775.03 o
   2  14   0     4763.47     5062.00    459.99 o
   4  14   0     2327.04     2548.51    494.00 o
 -23   1   1     3280.75     3478.03    310.57 o
 -21   1   1     3537.07     3850.69    367.42 o
 -19   1   1     7715.18     6780.39    406.08 o
 -17   1   1    14514.36    12894.50    519.53 o
 -15   1   1     7744.37     7177.55    345.58 o
 -13   1   1    35971.53    32224.24    894.44 o
 -11   1   1    49917.06    50226.82   1725.57 o
  -9   1   1    36505.28    36204.86    735.34 o
  -7   1   1    77009.27    77568.05   1478.54 o
  -5   1   1   129431.44   129524.46   2661.16 o
  -3   1   1   101357.06   102275.09   1998.09 o
  -1   1   1   140745.36   127099.66   5617.56 o
   1   1   1    80630.08    80335.25   1172.83 o
   3   1   1    34907.64    35513.14    592.64 o
   5   1   1    37234.34    36996.60    627.27 o
   7   1   1     8041.04     7431.92    169.11 o
   9   1   1    23641.48    23370.23    948.08 o
  11   1   1    10820.27    10411.93    371.22 o
  13   1   1    10858.99    10409.58    528.91 o
  15   1   1    10769.90     9900.49    415.82 o
  17   1   1     3747.11     3736.33    294.93 o
  19   1   1      959.18      865.67    204.85 o
  21   1   1     3087.20     3080.80    360.39 o
 -22   2   1     1131.61     1163.09    214.68 o
 -20   2   1      609.59      608.47    159.39 o
 -18   2   1     1203.13     1137.78    162.77 o
 -16   2   1     1144.58     1140.50    179.40 o
 -14   2   1      220.41       93.04    202.49 o
 -12   2   1      506.82      401.33     80.61 o
 -10   2   1      183.41      291.21     52.33 o
  -8   2   1      791.80      989.37     62.10 o
  -6   2   1      906.15     1050.26     45.58 o
  -4   2   1    21428.14    20176.64    384.58 o
  -2   2   1    36762.61    35939.82    510.87 o
   0   2   1     5478.76     5285.29    152.24 o
   2   2   1    76100.81    77826.27   1457.53 o
   4   2   1      347.52      378.02     29.42 o
   6   2   1    16647.93    18244.45    536.22 o
   8   2   1     1738.34     1867.27     74.66 o
  10   2   1      881.75      844.87     59.46 o
  12   2   1     2062.02     1917.68    247.87 o
  14   2   1     1277.17     1378.48    173.92 o
  16   2   1     4168.93     3855.86    282.45 o
  18   2   1     2786.90     2896.37    231.78 o
  20   2   1     1954.08     2224.11    242.62 o
  22   2   1      940.60      836.07    206.60 o
 -21   3   1     5096.56     5512.11    594.84 o
 -19   3   1     8925.79     8693.07    901.90 o
 -17   3   1    13730.69    13687.81    737.07 o
 -15   3   1    17338.90    16925.92    879.04 o
 -13   3   1    25872.77    26933.62   1282.14 o
 -11   3   1    44925.90    44492.52   1467.36 o
  -9   3   1    54471.75    54167.45   1261.09 o
  -7   3   1   116785.63   121925.71   3801.98 o
  -5   3   1   163321.42   169383.03   3186.26 o
  -3   3   1    85183.22    79524.77   1828.66 o
  -1   3   1   143609.81   145803.91   1950.08 o
   1   3   1   215261.20   216494.59   3554.20 o
   3   3   1    91772.02    89985.36   1692.61 o
   5   3   1    72411.30    73570.97   1312.08 o
   7   3   1    84236.98    86786.45   2348.18 o
   9   3   1    37988.27    37744.66   1228.38 o
  11   3   1    27586.85    27428.22    604.68 o
  13   3   1    15471.81    14032.71   1045.48 o
  15   3   1    12104.80    12605.39    854.70 o
  17   3   1     6660.21     6724.74    344.97 o
  19   3   1     5725.28     5817.01    324.17 o
  21   3   1     2170.83     2636.21    269.35 o
 -22   4   1     3350.29     3918.55    694.74 o
 -20   4   1     6684.02     6867.18    355.32 o
 -18   4   1    11040.82    11326.26    681.58 o
 -16   4   1    18123.76    18917.64   1031.69 o
 -14   4   1    17436.35    18353.59    678.21 o
 -12   4   1    26988.64    27589.07    797.29 o
 -10   4   1    23813.42    24355.24    570.21 o
  -8   4   1    67372.23    71516.32   2096.12 o
  -6   4   1    78700.15    79158.99   2318.22 o
  -4   4   1    54364.99    49712.04   2254.46 o
  -2   4   1   124946.53   129213.06   1904.98 o
   0   4   1   116150.12   117783.69   1593.69 o
   2   4   1    58002.00    57860.09    996.90 o
   4   4   1    82259.84    80509.65   1337.84 o
   6   4   1    56335.39    55958.91   1357.40 o
   8   4   1    47486.02    48761.29    772.14 o
  10   4   1    60727.61    63190.82   2323.13 o
  12   4   1    45701.31    45795.08   1569.70 o
  14   4   1    26365.80    27072.58    668.27 o
  16   4   1    23253.57    24135.11    900.43 o
  18   4   1     9704.01     9587.90    465.22 o
  20   4   1     9261.27    10053.66    745.36 o
 -21   5   1      100.43      193.26    213.71 o
 -19   5   1       21.50       74.07    194.27 o
 -17   5   1       72.93      177.03    131.53 o
 -15   5   1      667.50      490.70    125.48 o
 -13   5   1      487.91      550.83     91.84 o
 -11   5   1     6785.24     6089.03    450.49 o
  -9   5   1     4342.74     4421.78    135.90 o
  -7   5   1     1450.80     1566.71     78.72 o
  -5   5   1     9239.56     8439.73    667.69 o
  -3   5   1     1620.68     1459.40    125.69 o
  -1   5   1     2830.35     2729.30     78.16 o
   1   5   1    12782.14    13599.65    285.24 o
   3   5   1     6418.80     7042.88    181.19 o
   5   5   1     1909.67     1979.20     84.79 o
   7   5   1      897.98      913.67     66.71 o
   9   5   1      709.21      797.87     71.41 o
  11   5   1       26.96       -2.86     61.91 o
  13   5   1       18.72      -30.33     67.03 o
  15   5   1       95.53      105.58    142.92 o
  17   5   1       29.23       64.89    167.65 o
  19   5   1      122.68       64.13    199.55 o
  21   5   1      169.06      234.42    232.80 o
 -20   6   1     4671.02     4689.63    409.59 o
 -18   6   1     3893.76     4132.80    367.72 o
 -16   6   1     1821.91     1860.26    254.12 o
 -14   6   1     2586.69     2855.74    203.05 o
 -12   6   1     5322.96     5270.12    245.07 o
 -10   6   1     5552.00     4839.73    214.25 o
  -8   6   1     1059.79     1062.01     78.99 o
  -6   6   1     4754.33     4094.13    193.78 o
  -4   6   1     1930.26     1866.41     80.72 o
  -2   6   1     4376.14     3986.20    111.78 o
   0   6   1     4249.39     3733.04     98.91 o
   2   6   1     8112.65     7587.68    198.99 o
   4   6   1     6511.73     5999.83    179.03 o
   6   6   1     6706.20     5957.33    181.91 o
   8   6   1     2821.32     2769.44    136.44 o
  10   6   1    11206.72    10092.95    840.95 o
  12   6   1     9942.67     9831.37    357.04 o
  14   6   1     5267.62     5382.95    333.94 o
  16   6   1     9793.07    10423.80    883.26 o
  18   6   1     8202.92     9355.46    706.95 o
  20   6   1     1870.04     1634.99    309.61 o
 -19   7   1       20.02       45.38    205.85 o
 -17   7   1      362.72      383.51    202.02 o
 -15   7   1      342.39      352.53    178.86 o
 -13   7   1      434.88      542.28    131.60 o
 -11   7   1       47.26       20.26     94.90 o
  -9   7   1      346.30      291.56     85.90 o
  -7   7   1      410.82      173.18     79.51 o
  -5   7   1      629.11      539.31     78.53 o
  -3   7   1      571.69      480.37     70.07 o
  -1   7   1       49.45      101.60     44.37 o
   1   7   1       37.82      115.23     68.03 o
   3   7   1       76.50      127.17     62.08 o
   5   7   1      166.54      157.67    105.66 o
   7   7   1     1318.36     1195.26    233.31 o
   9   7   1       23.61       66.49     80.00 o
  11   7   1      907.97      971.35    144.41 o
  13   7   1       19.10       23.28    105.85 o
  15   7   1      783.75     1130.19    329.91 o
  17   7   1      752.71      733.51    243.07 o
  19   7   1      130.73      -20.33    215.99 o
 -18   8   1     4495.21     5320.01    433.81 o
 -16   8   1     6139.46     6566.78    435.61 o
 -14   8   1    10170.67     9639.46    496.08 o
 -12   8   1    11089.67    11126.79    403.05 o
 -10   8   1     7402.34     7401.06    322.53 o
  -8   8   1    19042.90    19196.34    517.26 o
  -6   8   1    21185.35    20657.08    623.33 o
  -4   8   1    32120.10    29876.53    914.58 o
  -2   8   1    27127.85    27260.47    689.32 o
   0   8   1    26669.71    28212.42    876.31 o
   2   8   1    23788.86    24503.10    532.96 o
   4   8   1    33302.57    31722.55    643.91 o
   6   8   1    12172.82    11450.24    311.77 o
   8   8   1    12279.52    11836.39    331.16 o
  10   8   1    19091.83    18448.23    812.43 o
  12   8   1    14081.62    14729.61    545.44 o
  14   8   1     6713.77     6926.21    408.92 o
  16   8   1     5972.66     6304.35    440.84 o
  18   8   1     4252.17     4481.83    423.83 o
 -17   9   1     1713.77     2151.76    327.46 o
 -15   9   1     4406.12     4798.56    385.14 o
 -13   9   1     4167.35     4352.92    286.04 o
 -11   9   1     6373.89     6227.41    309.21 o
  -9   9   1     8934.16     8709.68    345.68 o
  -7   9   1    10036.99     9833.55    376.07 o
  -5   9   1    15400.24    14750.17    470.16 o
  -3   9   1    15049.92    15047.35    470.80 o
  -1   9   1    15080.78    15173.67    584.50 o
   1   9   1    11474.76    10641.41    380.62 o
   3   9   1     5968.94     6441.15    290.68 o
   5   9   1     8757.98     8680.84    415.99 o
   7   9   1    10252.11     9670.39    589.56 o
   9   9   1     2878.38     3097.35    229.58 o
  11   9   1     1774.80     1990.94    201.07 o
  13   9   1      732.01      841.74    173.28 o
  15   9   1      511.20      568.85    228.26 o
  17   9   1      839.05     1368.62    292.65 o
 -16  10   1     2681.97     3047.76    576.04 o
 -14  10   1     2672.16     2733.71    362.48 o
 -12  10   1     4906.04     5122.73    419.47 o
 -10  10   1     8208.91     7236.23    494.00 o
  -8  10   1    10657.14    10787.76    561.23 o
  -6  10   1    14416.19    13460.10    829.05 o
  -4  10   1    15142.80    14551.69    490.30 o
  -2  10   1    17084.34    16640.04    724.41 o
   0  10   1    16839.59    17026.20    668.98 o
   2  10   1     7069.91     6656.95    322.18 o
   4  10   1     7597.72     7693.33    341.30 o
   6  10   1     9449.09     9370.06    382.87 o
   8  10   1     5324.79     5414.47    309.62 o
  10  10   1     4419.89     4936.30    390.02 o
  12  10   1     2660.93     2768.56    337.23 o
  14  10   1     1418.04     1407.63    296.84 o
 -15  11   1     5184.90     5990.78    750.59 o
 -13  11   1     8391.88     8657.61    576.10 o
 -11  11   1    11008.24    11520.96    970.53 o
  -9  11   1    13002.62    13280.70    638.85 o
  -7  11   1    24235.76    23193.92    702.08 o
  -5  11   1    26752.60    25802.11   1398.68 o
  -3  11   1    20503.90    20681.10    800.99 o
  -1  11   1    22958.25    24111.10    882.52 o
   1  11   1    30843.19    31080.92   1056.53 o
   3  11   1    24703.42    23919.49    713.72 o
   5  11   1    13311.38    13935.70    508.36 o
   7  11   1    12753.50    13362.81    507.42 o
   9  11   1    10602.29    10603.08    570.18 o
  11  11   1     7204.32     7267.65   1138.11 o
  13  11   1     6032.44     6460.64   1012.43 o
 -12  12   1      252.31      334.80    246.54 o
 -10  12   1        1.67      -32.21    203.65 o
  -8  12   1       57.21       75.98    165.77 o
  -6  12   1        2.27      -27.09    155.58 o
  -4  12   1      145.56       82.31    203.78 o
  -2  12   1       18.14      -18.01    217.19 o
   0  12   1      676.98      876.37    266.30 o
   2  12   1     1581.13     1456.07    291.30 o
   4  12   1      552.88      454.82    171.63 o
   6  12   1      669.24      414.73    170.65 o
   8  12   1     1658.25     1646.77    294.93 o
  10  12   1     1405.11     1673.23    318.08 o
  12  12   1      699.87      691.20    269.63 o
  -9  13   1      549.60      252.43    220.85 o
  -7  13   1      605.50      560.01    201.90 o
  -5  13   1      881.77      782.01    251.51 o
  -3  13   1     1227.35     1016.98    283.86 o
  -1  13   1     1947.52     1724.04    317.04 o
   1  13   1      855.07      734.69    266.47 o
   3  13   1      286.16      535.02    254.12 o
   5  13   1      359.65      325.93    236.38 o
   7  13   1      531.13      680.32    204.58 o
   9  13   1      968.75     1389.74    303.52 o
  -4  14   1     1399.38     1302.41    302.34 o
  -2  14   1     1310.99     1204.81    305.03 o
   0  14   1     1077.48      977.88    363.08 o
   2  14   1      800.80      887.78    287.20 o
   4  14   1       54.66       89.75    241.89 o
 -22   0   2     8190.04     7928.36    726.16 o
 -20   0   2    14743.31    13692.22    844.85 o
 -18   0   2    24022.89    21529.81   1054.32 o
 -16   0   2    37886.26    34391.14   1406.93 o
 -14   0   2    57746.92    54213.78   1965.51 o
 -12   0   2   111394.52   103375.90   3452.73 o
 -10   0   2   107801.37   106318.93   3494.62 o
  -8   0   2   214542.97   208340.28   6626.17 o
  -6   0   2   117436.34   113807.40   3644.74 o
  -4   0   2   316322.59   300819.19   6913.98 o
  -2   0   2   219558.38   190168.92   5990.78 o
   0   0   2   107054.55   106217.69   3351.49 o
   2   0   2    85931.77    86499.77   2744.03 o
   4   0   2   266689.94   259464.41   8155.28 o
   6   0   2    63393.81    63137.12   2077.22 o
   8   0   2    62117.66    60843.45   2049.29 o
  10   0   2    63100.50    62564.57   2150.54 o
  12   0   2    34283.43    33459.00   1291.72 o
  14   0   2    24633.63    24423.96   1050.83 o
  16   0   2     9856.89    10194.11    642.37 o
  18   0   2     4794.06     5030.72    509.71 o
  20   0   2     3816.09     4203.32    551.60 o
  22   0   2     4719.69     5477.59    666.81 o
 -23   1   2      628.03      612.55    192.15 o
 -21   1   2      368.33      221.37    177.69 o
 -19   1   2     3709.20     3056.64    292.33 o
 -17   1   2     2463.88     2069.46    226.95 o
 -15   1   2     2943.59     2840.57    225.87 o
 -13   1   2     9640.72     9053.34    362.78 o
 -11   1   2     9718.52     9476.40    246.56 o
  -9   1   2    13677.79    12454.81    334.54 o
  -7   1   2    50643.88    50033.84   1316.02 o
  -5   1   2    40873.12    40961.72    891.92 o
  -3   1   2    21147.96    21993.49    335.41 o
  -1   1   2    32389.13    32098.69    413.24 o
   1   1   2    19041.70    20382.49    309.96 o
   3   1   2   148675.61   154889.72   2871.70 o
   5   1   2    25515.39    24911.06    503.27 o
   7   1   2    22781.33    21858.57    584.76 o
   9   1   2    28327.20    26969.61    715.88 o
  11   1   2    20602.50    20512.88    607.04 o
  13   1   2     5812.20     5401.90    549.85 o
  15   1   2    10428.48     9732.48    422.11 o
  17   1   2     2148.52     1849.09    233.19 o
  19   1   2     2785.26     3312.56    330.77 o
  21   1   2     1087.87     1131.90    262.48 o
 -22   2   2     3065.59     3062.08    279.38 o
 -20   2   2     4750.51     4950.23    472.28 o
 -18   2   2     9556.98     9519.63    915.69 o
 -16   2   2     3034.64     3276.44    558.58 o
 -14   2   2    13506.00    12138.34    451.57 o
 -12   2   2    15353.62    14334.07    362.36 o
 -10   2   2    13173.46    13176.93    375.91 o
  -8   2   2    49888.79    50761.41   1367.59 o
  -6   2   2    22911.53    22458.69    616.16 o
  -4   2   2     1695.52     1857.62     94.64 o
  -2   2   2    28825.02    27102.89    467.89 o
   0   2   2     5233.71     4412.37    100.21 o
   2   2   2     1277.10     1609.90    128.17 o
   4   2   2    11484.93    10624.98    199.55 o
   6   2   2     2399.72     2218.39     68.40 o
   8   2   2     2505.79     2500.21     89.30 o
  10   2   2     7348.39     7101.92    224.51 o
  12   2   2     1190.89      955.55    141.80 o
  14   2   2     3927.87     3614.48    250.48 o
  16   2   2     3120.80     2779.87    254.46 o
  18   2   2     1509.03     1435.62    185.01 o
  20   2   2     1334.60     1606.65    222.75 o
 -23   3   2      784.03      834.48    207.43 o
 -21   3   2      766.58      909.97    187.77 o
 -19   3   2     2409.96     2571.07    229.40 o
 -17   3   2      630.01      772.37    147.03 o
 -15   3   2     1055.28     1133.52    140.35 o
 -13   3   2     3422.18     3741.89    151.60 o
 -11   3   2     1738.72     1666.44     98.93 o
  -9   3   2     2628.47     2718.84     99.92 o
  -7   3   2     1518.61     1395.01     62.23 o
  -5   3   2     3297.66     3192.82     92.36 o
  -3   3   2     6922.52     6700.99    114.01 o
  -1   3   2      943.93      779.49     32.28 o
   1   3   2      864.04     1176.96     66.81 o
   3   3   2     4984.64     4237.64     94.67 o
   5   3   2    10118.76     8957.06    204.46 o
   7   3   2    17770.03    17933.79    538.35 o
   9   3   2    20676.74    20993.86    632.76 o
  11   3   2    15541.94    15133.91    436.34 o
  13   3   2    11956.77    12567.06    376.47 o
  15   3   2     6639.43     6195.72    271.30 o
  17   3   2     3092.85     3253.46    231.67 o
  19   3   2     3896.59     4135.68    287.94 o
  21   3   2     3832.83     3873.68    313.31 o
 -22   4   2     1081.08      934.31    210.96 o
 -20   4   2     2549.55     2681.12    264.12 o
 -18   4   2     1562.75     1762.13    196.73 o
 -16   4   2     3882.50     4123.53    234.94 o
 -14   4   2     8869.37     8953.81    486.09 o
 -12   4   2    10199.39    10157.92    266.59 o
 -10   4   2     4293.17     4334.57    151.02 o
  -8   4   2    10447.10    10212.82    370.63 o
  -6   4   2    42299.79    43712.46    934.93 o
  -4   4   2    28356.00    28416.39    458.43 o
  -2   4   2    16983.34    16677.66    282.37 o
   0   4   2    36164.77    35815.42    637.25 o
   2   4   2     8314.01     8092.91    443.42 o
   4   4   2     1970.86     1557.79     93.64 o
   6   4   2    14649.63    14060.95    419.50 o
   8   4   2    16468.30    17449.84    422.31 o
  10   4   2     8129.21     7626.96    192.24 o
  12   4   2     4870.38     4936.27    182.79 o
  14   4   2     2793.36     2983.84    197.59 o
  16   4   2     2622.87     2712.24    274.75 o
  18   4   2     1306.40     1239.08    182.76 o
  20   4   2     1177.09      946.75    252.93 o
 -21   5   2     1935.39     2523.18    321.58 o
 -19   5   2     3248.80     3084.02    692.99 o
 -17   5   2     3680.93     3743.74    243.90 o
 -15   5   2     2787.92     2720.99    208.51 o
 -13   5   2     4119.67     4280.00    183.09 o
 -11   5   2     7740.18     7260.03    242.88 o
  -9   5   2    10980.58    11127.04    312.03 o
  -7   5   2    19874.35    19561.34    426.56 o
  -5   5   2     7644.38     6871.87    193.89 o
  -3   5   2    12120.38    11551.41    187.78 o
  -1   5   2    32974.48    33597.09    494.37 o
   1   5   2    15414.49    14516.04    304.37 o
   3   5   2    26208.89    26523.94    602.62 o
   5   5   2    28222.82    26694.98    493.02 o
   7   5   2    25413.78    24545.21    513.45 o
   9   5   2    28303.25    27729.26   1464.45 o
  11   5   2    26115.46    26299.83    690.34 o
  13   5   2    15369.35    15504.68    379.63 o
  15   5   2    14420.80    15075.70   1815.39 o
  17   5   2    10249.99    11118.66    569.05 o
  19   5   2     6291.03     7016.36   1000.21 o
 -20   6   2        2.43      105.41    210.97 o
 -18   6   2        6.84      232.26    187.87 o
 -16   6   2      303.31      338.03    170.28 o
 -14   6   2      101.42      146.22    106.06 o
 -12   6   2       34.99       -1.36     72.79 o
 -10   6   2      367.32      428.94     70.22 o
  -8   6   2      691.01      730.76     71.20 o
  -6   6   2     8314.86     7823.04    259.45 o
  -4   6   2     3117.02     2890.92    178.07 o
  -2   6   2     1706.53     1577.30     68.98 o
   0   6   2     3950.47     3468.31    123.88 o
   2   6   2    12382.78    11936.49    277.85 o
   4   6   2     3041.64     2607.58    152.98 o
   6   6   2     2784.65     2756.56    214.28 o
   8   6   2     6799.54     6737.27    213.90 o
  10   6   2     4720.68     4736.14    319.78 o
  12   6   2     1967.24     2003.70    168.03 o
  14   6   2      942.64      874.25    196.15 o
  16   6   2     1760.40     2060.81    275.24 o
  18   6   2      430.32       74.88    261.83 o
 -19   7   2     3641.01     4093.53    385.62 o
 -17   7   2     8469.54     8545.43    485.27 o
 -15   7   2     8977.55    10003.42    476.29 o
 -13   7   2    11228.60    11652.23    619.89 o
 -11   7   2    23872.91    24354.53    631.49 o
  -9   7   2    44760.64    41622.78   1492.05 o
  -7   7   2    43506.61    42763.35   1267.33 o
  -5   7   2    47539.28    45526.32   1558.00 o
  -3   7   2    54832.70    52994.12    723.23 o
  -1   7   2    57133.39    56039.31   1160.65 o
   1   7   2    56361.63    55829.69   1015.00 o
   3   7   2    67333.84    66204.84   1188.88 o
   5   7   2    54885.32    55576.97   1212.81 o
   7   7   2    30959.28    30872.73    725.96 o
   9   7   2    31701.49    33340.94    890.90 o
  11   7   2    29419.87    29933.63    877.33 o
  13   7   2    20642.20    20924.78    595.78 o
  15   7   2    17062.65    19344.51   1262.04 o
  17   7   2    10257.49    10399.16    553.27 o
  19   7   2     3284.12     3456.68    385.86 o
 -18   8   2     4130.32     4361.90    553.34 o
 -16   8   2     9095.36     9799.41    799.47 o
 -14   8   2    12241.59    12314.21    611.62 o
 -12   8   2    14351.48    13855.58    452.12 o
 -10   8   2    13568.76    14261.06    582.34 o
  -8   8   2    24984.98    23899.76    750.58 o
  -6   8   2    37971.06    36571.63    723.19 o
  -4   8   2    41622.65    37414.35   1518.22 o
  -2   8   2    28987.53    29081.41    730.92 o
   0   8   2    31331.07    31652.16    635.20 o
   2   8   2    20042.20    19946.81    444.81 o
   4   8   2    12161.14    11893.33    313.32 o
   6   8   2     9669.82     8106.07    951.97 o
   8   8   2    11808.31    10781.71    425.99 o
  10   8   2     6775.29     6516.89    292.11 o
  12   8   2     1647.76     1923.52    202.64 o
  14   8   2      639.55      681.40    210.54 o
  16   8   2      758.15      724.85    236.64 o
  18   8   2      813.90     1040.56    282.00 o
 -17   9   2     1431.75     1658.62    302.21 o
 -15   9   2     1112.62      907.83    243.07 o
 -13   9   2     1344.00     1206.21    184.78 o
 -11   9   2      570.00      541.60    195.73 o
  -9   9   2      913.90      910.39    156.10 o
  -7   9   2     1424.53     1530.02    171.14 o
  -5   9   2      772.72      675.34    136.97 o
  -3   9   2     1259.66     1172.27    161.16 o
  -1   9   2      920.74      964.88    182.41 o
   1   9   2      211.09      214.88    112.46 o
   3   9   2     1001.67     1005.11    263.24 o
   5   9   2      357.65      349.03     89.41 o
   7   9   2      617.21      772.64    120.50 o
   9   9   2     2322.83     2199.17    199.23 o
  11   9   2      567.32      531.21    147.43 o
  13   9   2      553.59      631.78    169.37 o
  15   9   2      297.45      274.50    204.85 o
 -16  10   2      886.27      635.39    397.99 o
 -14  10   2     3358.34     3803.81    397.35 o
 -12  10   2     2141.78     2587.24    403.23 o
 -10  10   2     2820.03     2645.85    377.04 o
  -8  10   2     5440.07     5477.43    614.65 o
  -6  10   2     5650.60     5988.77    311.87 o
  -4  10   2      765.98      977.81    165.65 o
  -2  10   2     1518.18     1527.24    239.45 o
   0  10   2     1431.76     1485.95    240.60 o
   2  10   2     1080.25     1188.99    177.21 o
   4  10   2      517.23      661.41    141.59 o
   6  10   2      297.65      346.28    136.32 o
   8  10   2      162.11       10.60    126.90 o
  10  10   2      346.03      426.01    185.10 o
  12  10   2      164.87       44.21    182.91 o
  14  10   2      401.32      347.14    182.95 o
 -15  11   2     1349.49     1515.15    481.78 o
 -13  11   2     5794.44     6049.57    535.89 o
 -11  11   2     4861.45     4650.56    417.17 o
  -9  11   2     6807.14     6132.93    448.05 o
  -7  11   2     9610.32     9945.64    428.98 o
  -5  11   2     7129.10     7052.75    360.07 o
  -3  11   2     7373.44     7782.14    465.33 o
  -1  11   2     6481.15     6164.08    420.24 o
   1  11   2     2840.76     2945.23    413.70 o
   3  11   2     5986.80     6319.87    488.18 o
   5  11   2     4403.86     4542.65    302.61 o
   7  11   2     1408.22     1445.21    216.90 o
   9  11   2     1777.57     1726.78    295.95 o
  11  11   2     1308.62     1687.17    308.58 o
  13  11   2      673.82      899.63    278.13 o
 -12  12   2     6674.54     6843.02    529.36 o
 -10  12   2     7564.85     7149.33    510.84 o
  -8  12   2    10385.54    10302.06    466.20 o
  -6  12   2    10550.75    10572.33    465.49 o
  -4  12   2    11474.72    11895.87    602.32 o
  -2  12   2    14756.03    15149.40    689.89 o
   0  12   2    10976.42    11183.53    593.49 o
   2  12   2     7066.00     7625.71   1441.84 o
   4  12   2     8020.60     8905.69    428.03 o
   6  12   2     7940.75     7931.31    421.18 o
   8  12   2     7184.98     7252.55    509.01 o
  10  12   2     6533.97     6813.74    521.60 o
  -9  13   2        6.01      182.65    215.73 o
  -7  13   2        5.67      -80.74    171.25 o
  -5  13   2       66.03     -129.55    303.73 o
  -3  13   2       63.21      -78.66    218.46 o
  -1  13   2      280.29      146.63    227.11 o
   1  13   2      490.45      460.56    242.70 o
   3  13   2      328.31      333.40    246.86 o
   5  13   2      664.39      874.70    212.06 o
   7  13   2      652.47      820.05    256.70 o
  -4  14   2     2791.92     2354.50    358.11 o
  -2  14   2     3670.00     3500.36    466.07 o
   0  14   2     2408.69     2052.79    460.83 o
   2  14   2     4514.23     4849.89    466.49 o
 -23   1   3     3223.21     3202.45    292.90 o
 -21   1   3     8933.40     8222.71    480.10 o
 -19   1   3    15621.88    13945.29    921.66 o
 -17   1   3     9974.68     9590.12    432.01 o
 -15   1   3    15388.12    14771.20    523.33 o
 -13   1   3    46584.79    40831.29   2262.25 o
 -11   1   3    19704.27    17845.50    451.21 o
  -9   1   3    31736.43    30717.27    638.59 o
  -7   1   3    89617.30    89201.16   1697.71 o
  -5   1   3    27211.69    27547.74    477.08 o
  -3   1   3     9803.69     9002.75    160.90 o
  -1   1   3     9597.14     9107.74    147.96 o
   1   1   3    67968.62    74870.13   1219.53 o
   3   1   3    30428.97    30722.77    601.85 o
   5   1   3    17910.54    17995.61    468.72 o
   7   1   3    15595.81    14536.58    415.82 o
   9   1   3    22086.25    22183.48    614.84 o
  11   1   3     3641.89     3522.56    210.75 o
  13   1   3     8471.92     7909.69    616.18 o
  15   1   3     5084.41     4894.46    311.92 o
  17   1   3     3710.17     3623.25    307.16 o
  19   1   3     5488.48     5292.09    397.35 o
  21   1   3     2939.45     2822.77    360.19 o
 -22   2   3       62.30     -145.23    145.23 o
 -20   2   3       81.78        0.48    116.91 o
 -18   2   3       70.23       26.42    104.16 o
 -16   2   3      137.74      151.77    115.59 o
 -14   2   3      710.16      863.43    157.99 o
 -12   2   3      313.81      309.72     56.23 o
 -10   2   3      821.40      937.85     86.17 o
  -8   2   3     2297.43     2499.08     94.80 o
  -6   2   3     2586.24     2539.09     69.64 o
  -4   2   3     2916.55     2974.09     60.10 o
  -2   2   3    15233.95    15154.01    245.14 o
   0   2   3      507.92      459.00     31.92 o
   2   2   3    36461.82    38321.15    579.76 o
   4   2   3     2260.06     2168.44     64.66 o
   6   2   3     1094.34     1104.23     58.10 o
   8   2   3    14982.51    15719.20    314.25 o
  10   2   3     7578.85     7172.30    517.94 o
  12   2   3     3278.70     3012.48    215.15 o
  14   2   3     1846.13     1804.35    202.31 o
  16   2   3     1168.12     1292.91    198.71 o
  18   2   3      687.40      804.58    155.01 o
  20   2   3     1381.07     1336.58    213.64 o
 -23   3   3     3687.28     3955.38    318.80 o
 -21   3   3     4276.90     4511.26    335.90 o
 -19   3   3     7734.39     8206.32    588.04 o
 -17   3   3    13504.03    12637.85   1073.01 o
 -15   3   3    23908.54    24156.70    803.49 o
 -13   3   3    47006.43    47853.60   1870.29 o
 -11   3   3    52318.09    51057.38   1891.65 o
  -9   3   3    64866.16    64408.43   1907.39 o
  -7   3   3    60742.69    59103.05   1248.26 o
  -5   3   3    95676.53    91838.55   1970.83 o
  -3   3   3   101514.94   103826.32   1726.40 o
  -1   3   3    89329.52    91967.88   1373.09 o
   1   3   3    50334.24    50551.35    761.99 o
   3   3   3    85688.30    88413.38   1311.00 o
   5   3   3    52233.71    53729.93   1210.17 o
   7   3   3    51873.34    54187.86   1221.75 o
   9   3   3    33146.51    33302.54    899.03 o
  11   3   3    23861.77    23703.12    931.23 o
  13   3   3    15184.85    14614.65    567.14 o
  15   3   3    12281.07    12032.27    398.35 o
  17   3   3     3929.80     3830.84    255.38 o
  19   3   3     3721.75     4265.14    391.10 o
  21   3   3     2941.25     3612.50    383.58 o
 -22   4   3     1645.96     1813.88    242.26 o
 -20   4   3     4967.02     4702.69    353.87 o
 -18   4   3     5556.15     5617.01    295.34 o
 -16   4   3    12152.86    11168.94    456.88 o
 -14   4   3    18150.45    17017.18    674.26 o
 -12   4   3    18643.06    18370.68    822.87 o
 -10   4   3    37435.23    37742.60   1135.31 o
  -8   4   3    81145.26    81168.81   2636.50 o
  -6   4   3    69828.00    67913.48   1974.14 o
  -4   4   3   121608.25   121972.76   1567.79 o
  -2   4   3   197916.23   203868.20   2980.10 o
   0   4   3    68673.31    68754.88   1385.08 o
   2   4   3   134692.98   138965.64   2314.98 o
   4   4   3   219796.14   229390.58   4886.41 o
   6   4   3    96225.90   100355.51   3032.69 o
   8   4   3    82935.95    84898.48   2281.92 o
  10   4   3    73423.25    75788.84   2282.14 o
  12   4   3    35730.93    36022.74    935.10 o
  14   4   3    19458.52    20434.12    758.56 o
  16   4   3    17440.79    17446.10    601.30 o
  18   4   3     8074.25     7882.01    465.65 o
  20   4   3     5236.62     5775.57    523.67 o
 -21   5   3      723.47      946.10    246.86 o
 -19   5   3      152.78      117.59    144.18 o
 -17   5   3       93.52       -6.91    108.96 o
 -15   5   3      653.42      780.79    134.18 o
 -13   5   3     1925.56     2093.95    173.64 o
 -11   5   3      147.30      110.25     67.08 o
  -9   5   3     3572.08     3489.34    120.08 o
  -7   5   3      664.19      537.10     58.46 o
  -5   5   3     6670.32     6824.03    157.69 o
  -3   5   3     5409.52     5246.21    126.19 o
  -1   5   3     2459.27     2468.87     97.89 o
   1   5   3     8110.56     8400.22    376.92 o
   3   5   3    11966.28    12637.91    389.02 o
   5   5   3     1150.22     1008.69     60.57 o
   7   5   3       38.07       57.43     51.13 o
   9   5   3      243.42      198.35     59.01 o
  11   5   3       28.82       51.66     67.12 o
  13   5   3       72.72      131.96    122.19 o
  15   5   3      236.45      185.97    181.54 o
  17   5   3       38.04      124.61    190.27 o
  19   5   3       14.28     -181.82    181.82 o
 -20   6   3      964.58     1050.95    255.49 o
 -18   6   3      501.52      760.27    217.07 o
 -16   6   3     1701.22     1706.91    239.14 o
 -14   6   3     4029.30     3652.46    197.53 o
 -12   6   3     2271.74     2164.48    140.49 o
 -10   6   3     9829.54     9815.64    358.68 o
  -8   6   3    10430.64     9639.66    256.99 o
  -6   6   3     2364.39     2162.61     94.92 o
  -4   6   3     1836.99     1602.23     87.14 o
  -2   6   3    12424.84    11424.84    224.91 o
   0   6   3     7331.93     6683.90    186.52 o
   2   6   3    14200.00    13279.39    302.85 o
   4   6   3    21138.58    20453.36    429.34 o
   6   6   3    17182.02    15964.10    418.53 o
   8   6   3    15728.84    15764.89    380.95 o
  10   6   3    13831.36    13772.79    495.43 o
  12   6   3    10957.96    11253.12    372.80 o
  14   6   3     9823.36    10299.49    485.27 o
  16   6   3     7405.65     7535.03    438.39 o
  18   6   3     3218.31     3826.92    374.84 o
 -21   7   3       60.84       -6.94    196.79 o
 -19   7   3      867.74     1180.56    263.59 o
 -17   7   3     1381.83     1546.94    257.89 o
 -15   7   3       65.80      406.31    174.94 o
 -13   7   3      341.71      364.86    122.39 o
 -11   7   3       30.26      -38.85     92.44 o
  -9   7   3      291.26      248.16     66.08 o
  -7   7   3      237.24      298.12     66.15 o
  -5   7   3      359.37      417.11     60.50 o
  -3   7   3     1307.19     1426.24     74.44 o
  -1   7   3     2600.97     2552.84    129.24 o
   1   7   3     2218.85     2303.21    120.95 o
   3   7   3     6807.10     6520.16    206.98 o
   5   7   3     1306.00     1365.40    113.64 o
   7   7   3     3878.50     3476.17    377.93 o
   9   7   3      736.98      864.89    112.03 o
  11   7   3     1560.21     1570.76    173.63 o
  13   7   3      809.96      857.11    151.79 o
  15   7   3      542.19      664.86    217.19 o
  17   7   3       16.50      412.87    205.23 o
 -20   8   3     2628.75     2679.16    361.65 o
 -18   8   3     4646.76     4566.10    397.01 o
 -16   8   3     7393.81     7501.14   1070.03 o
 -14   8   3     6251.75     6622.08    328.33 o
 -12   8   3    11036.26    11305.09    404.88 o
 -10   8   3    14402.17    12672.87    835.45 o
  -8   8   3    31988.71    31601.96    748.63 o
  -6   8   3    19078.10    18723.74    424.86 o
  -4   8   3    15961.49    15770.81    466.15 o
  -2   8   3    24643.62    24319.48    776.23 o
   0   8   3    24126.38    24626.97    518.99 o
   2   8   3    17374.30    16968.03    405.97 o
   4   8   3    30907.97    31072.04    792.64 o
   6   8   3    21693.56    20181.53    855.12 o
   8   8   3    18729.17    18530.88    490.80 o
  10   8   3    18589.17    18132.93    538.33 o
  12   8   3     7833.16     8162.37    354.99 o
  14   8   3     7352.43     7965.63    452.10 o
  16   8   3     5339.46     5638.84    436.86 o
 -17   9   3     4050.21     4587.13    400.46 o
 -15   9   3     4227.26     4767.51    313.48 o
 -13   9   3     8100.34     7717.60    352.33 o
 -11   9   3    10649.51    11045.46    768.05 o
  -9   9   3     6152.75     6569.76    680.77 o
  -7   9   3     4497.88     4505.63    249.22 o
  -5   9   3     6282.76     6164.91    283.59 o
  -3   9   3     4052.50     4310.63    305.03 o
  -1   9   3     6018.86     6188.22    356.71 o
   1   9   3     3177.29     3462.55    223.94 o
   3   9   3      322.07      364.48    113.46 o
   5   9   3      608.75      831.17    111.35 o
   7   9   3     3271.93     3212.77    234.31 o
   9   9   3     1056.24     1069.83    163.34 o
  11   9   3      996.54     1079.61    178.22 o
  13   9   3     1218.13     1526.25    218.96 o
  15   9   3      904.56      803.53    257.54 o
 -16  10   3     3678.74     4992.32    677.28 o
 -14  10   3     7271.59     7836.37    525.42 o
 -12  10   3     5954.22     6229.10    447.80 o
 -10  10   3     7029.01     6698.44    426.73 o
  -8  10   3     6564.51     6342.86    317.91 o
  -6  10   3     4840.94     4946.27    285.38 o
  -4  10   3    13130.43    12876.86    453.20 o
  -2  10   3    10230.22    10387.46    497.42 o
   0  10   3     3921.10     3850.56    320.46 o
   2  10   3     6374.45     6487.90    321.96 o
   4  10   3     7549.54     7877.76    349.65 o
   6  10   3     4159.69     4180.71    384.67 o
   8  10   3     4447.41     4630.36    296.87 o
  10  10   3     4324.53     3735.28    361.59 o
  12  10   3     2336.93     2544.67    383.54 o
  14  10   3     1169.58     1736.80    311.16 o
 -15  11   3     6128.79     7544.34    820.42 o
 -13  11   3     9754.21    11192.60    963.55 o
 -11  11   3    13515.34    13761.46   1855.54 o
  -9  11   3    16253.77    16285.03   1338.85 o
  -7  11   3    19628.19    19852.11    631.17 o
  -5  11   3    15301.10    15481.76    536.14 o
  -3  11   3    14337.10    15230.91    648.00 o
  -1  11   3    16411.42    16478.46    689.97 o
   1  11   3    12207.32    12252.39    585.04 o
   3  11   3    14486.20    14333.07    519.80 o
   5  11   3    14151.10    14906.35    733.81 o
   7  11   3     9749.91    10381.48    522.25 o
   9  11   3     6445.83     6775.51    485.08 o
  11  11   3     5150.97     5630.86    818.67 o
  13  11   3     4512.62     5003.47    544.62 o
 -12  12   3        2.94     -144.52    208.32 o
 -10  12   3      219.93      258.00    216.05 o
  -8  12   3      571.10      767.37    201.87 o
  -6  12   3      899.28      816.59    193.18 o
  -4  12   3     2135.55     2285.53    320.66 o
  -2  12   3     2984.66     2509.94    332.02 o
   0  12   3     2582.42     2659.18    341.84 o
   2  12   3     1804.58     1936.78    408.46 o
   4  12   3     2722.15     2805.78    278.29 o
   6  12   3     2577.91     2686.48    282.78 o
   8  12   3     1583.95     1597.12    306.18 o
  10  12   3     1091.97     1299.13    315.95 o
  -9  13   3      576.92      522.44    250.49 o
  -7  13   3     1368.38     1528.47    303.52 o
  -5  13   3      838.25      733.66    248.41 o
  -3  13   3      436.71      484.07    258.89 o
  -1  13   3      343.14      595.24    256.73 o
   1  13   3      956.00     1157.22    385.77 o
   3  13   3     1434.45     1518.56    316.63 o
   5  13   3     1084.89     1266.20    239.08 o
   7  13   3     2044.94     2332.60    360.37 o
  -4  14   3       98.76      112.56    230.80 o
  -2  14   3       46.58      233.92    237.02 o
   0  14   3       70.91      -59.35    229.62 o
   2  14   3       35.24      -27.25    234.97 o
 -24   0   4     6083.91     5111.02    666.81 o
 -22   0   4     8625.94     7673.51    687.75 o
 -20   0   4    25113.07    23044.96   1166.04 o
 -18   0   4    26620.62    25918.16   1197.46 o
 -16   0   4    53137.33    50146.62   1902.67 o
 -14   0   4    62508.47    59377.17   2133.08 o
 -12   0   4    62434.62    59579.66   2091.19 o
 -10   0   4    90727.79    85937.70   2862.73 o
  -8   0   4   190188.22   193276.50   4466.50 o
  -6   0   4   152345.94   156567.03   3613.23 o
  -4   0   4   383003.06   387138.59  12138.67 o
  -2   0   4    63832.12    62801.97   2021.37 o
   0   0   4    89297.18    90783.39   2887.17 o
   2   0   4   216581.19   222650.42   7006.70 o
   4   0   4    98476.18   100338.62   3222.31 o
   6   0   4   103467.46   105114.48   3407.34 o
   8   0   4    95631.31   100544.59   3313.08 o
  10   0   4    20180.52    19267.56    816.92 o
  12   0   4    13576.91    13479.26    677.28 o
  14   0   4    33801.44    32994.69   1358.05 o
  16   0   4    14782.17    14376.48    806.45 o
  18   0   4    16983.36    16031.28    928.64 o
  20   0   4     8745.33     8703.39    757.58 o
 -23   1   4      888.36      991.48    206.32 o
 -21   1   4     1747.57     1654.09    262.90 o
 -19   1   4      646.15      725.59    182.63 o
 -17   1   4     1179.40     1103.35    183.30 o
 -15   1   4     7819.54     6924.29    340.00 o
 -13   1   4    20259.60    17287.10    790.74 o
 -11   1   4    23230.89    22310.53    899.91 o
  -9   1   4    35554.01    34482.43    889.40 o
  -7   1   4    21979.09    20991.89    448.72 o
  -5   1   4    43170.77    43719.12    848.73 o
  -3   1   4    62754.75    62767.73   1031.90 o
  -1   1   4   245608.89   253169.34   4072.41 o
   1   1   4    58915.94    63953.74   1452.76 o
   3   1   4    43921.54    43380.91   1014.37 o
   5   1   4    24937.95    23561.16    598.45 o
   7   1   4    27272.78    28251.20    949.59 o
   9   1   4    12017.64    11667.90    388.80 o
  11   1   4    20656.34    18718.61   1621.63 o
  13   1   4     5487.79     5078.87    283.86 o
  15   1   4     2845.49     3150.84    272.31 o
  17   1   4     1508.63     1463.87    222.13 o
  19   1   4      560.86      773.44    216.56 o
  21   1   4      216.66      272.65    171.77 o
 -24   2   4     2651.60     3227.32    452.11 o
 -22   2   4     5063.23     4995.27    321.71 o
 -20   2   4     5833.25     5327.33    325.00 o
 -18   2   4     8991.79     8252.16    454.84 o
 -16   2   4     5913.62     5994.75    421.42 o
 -14   2   4    11071.44    11259.41    603.86 o
 -12   2   4    18359.53    18971.28    917.60 o
 -10   2   4    20427.30    20333.83    748.80 o
  -8   2   4     4623.88     4144.14    124.66 o
  -6   2   4      860.62      852.83     76.71 o
  -4   2   4    10718.85     9509.35    162.19 o
  -2   2   4     1677.25     1559.91     79.37 o
   0   2   4    18056.79    18695.30    297.12 o
   2   2   4    37828.51    40793.21    620.44 o
   4   2   4     1826.04     1577.15     64.84 o
   6   2   4      660.22      637.09     51.26 o
   8   2   4    10440.08    10566.28    451.43 o
  10   2   4     5756.76     6198.46    207.37 o
  12   2   4     3281.35     3714.32    240.22 o
  14   2   4     6590.50     6917.22    348.07 o
  16   2   4     4282.73     4160.81    307.51 o
  18   2   4     1991.21     2017.87    214.66 o
  20   2   4     3719.96     4296.35    318.15 o
 -23   3   4      385.65      351.90    179.23 o
 -21   3   4      380.14      555.62    163.88 o
 -19   3   4      489.31      643.64    153.11 o
 -17   3   4      683.22      741.51    133.51 o
 -15   3   4    15679.29    14912.54   1111.24 o
 -13   3   4     2160.27     1907.28    116.42 o
 -11   3   4      779.02      767.92     81.06 o
  -9   3   4    19811.27    18782.78    697.93 o
  -7   3   4    26776.03    27495.86    448.81 o
  -5   3   4    20522.66    19842.13    335.00 o
  -3   3   4    43953.30    43712.77    669.49 o
  -1   3   4    17102.27    16813.00    275.46 o
   1   3   4    41229.66    42958.78    654.58 o
   3   3   4    36220.98    37764.16    610.66 o
   5   3   4    11851.07    11693.91    219.09 o
   7   3   4    23780.83    24424.77    465.45 o
   9   3   4    13699.16    12939.39    557.76 o
  11   3   4     7362.11     7283.21    412.42 o
  13   3   4     4566.63     4485.93    240.24 o
  15   3   4     2076.70     2256.53    189.90 o
  17   3   4     4470.09     4519.45    388.85 o
  19   3   4     2039.37     2291.34    245.56 o
 -22   4   4      630.95      571.62    181.40 o
 -20   4   4     1573.95     1756.69    220.06 o
 -18   4   4     4633.83     4746.91    269.80 o
 -16   4   4     8584.44     8518.94    775.28 o
 -14   4   4    10808.87    10453.72    390.34 o
 -12   4   4     7784.77     7193.83    224.06 o
 -10   4   4     9414.53     8924.94    280.90 o
  -8   4   4     9961.01     8701.54    303.91 o
  -6   4   4    13808.52    12582.99    385.99 o
  -4   4   4    26159.19    27665.37    450.14 o
  -2   4   4    25368.63    26094.96    535.07 o
   0   4   4     9912.47     9987.18    261.02 o
   2   4   4    35631.31    37515.78    588.38 o
   4   4   4    29276.72    30095.60    487.43 o
   6   4   4    10389.50    10518.46    254.54 o
   8   4   4    16267.44    16081.75    345.08 o
  10   4   4    10006.39    10203.53    266.81 o
  12   4   4     3919.29     3630.35    204.96 o
  14   4   4     4014.58     4365.16    237.52 o
  16   4   4     2258.71     2547.47    310.47 o
  18   4   4     1522.07     1710.38    277.64 o
  20   4   4     1785.84     2174.66    318.19 o
 -21   5   4     3104.38     3626.49    357.03 o
 -19   5   4     4995.89     4668.74    289.33 o
 -17   5   4     3047.82     3282.79    227.25 o
 -15   5   4     8288.04     8285.71    325.33 o
 -13   5   4    13304.49    13119.35    827.91 o
 -11   5   4    19247.58    19311.12   1042.07 o
  -9   5   4    36783.75    36275.44   1385.02 o
  -7   5   4    32582.27    30297.94   2704.32 o
  -5   5   4    24677.24    23946.37    354.29 o
  -3   5   4    47167.38    47371.58    741.50 o
  -1   5   4    73988.72    76149.27   1632.14 o
   1   5   4    56510.64    57724.16   1589.29 o
   3   5   4    77884.16    80141.94   1385.90 o
   5   5   4    47462.95    48172.64    927.79 o
   7   5   4    35405.72    35462.63    684.58 o
   9   5   4    25220.06    25698.53    463.27 o
  11   5   4    18644.08    19637.75    818.72 o
  13   5   4    11659.07    12130.25    504.79 o
  15   5   4     6528.43     7352.38    417.11 o
  17   5   4     4367.08     4313.25    366.57 o
  19   5   4     3251.96     3223.10    369.08 o
 -22   6   4       38.75       61.98    194.85 o
 -20   6   4      170.76       80.73    197.79 o
 -18   6   4       69.67     -116.95    167.87 o
 -16   6   4        6.37       12.22    147.56 o
 -14   6   4     1092.73     1029.67    123.96 o
 -12   6   4     2624.28     2497.23    279.67 o
 -10   6   4     3679.89     3482.33    133.77 o
  -8   6   4     2996.27     2835.02    125.70 o
  -6   6   4     4281.60     3929.86    124.41 o
  -4   6   4     4586.81     4020.04    138.07 o
  -2   6   4    23551.45    23768.19    444.83 o
   0   6   4    13386.26    13015.43    296.86 o
   2   6   4     7142.14     6427.01    326.72 o
   4   6   4    13447.70    13435.16    318.20 o
   6   6   4    10147.10     9576.41    456.64 o
   8   6   4     4906.86     5098.31    189.70 o
  10   6   4     3254.02     3365.11    199.47 o
  12   6   4     2318.16     2538.16    190.95 o
  14   6   4      302.80      345.93    170.12 o
  16   6   4      307.00      398.99    206.12 o
  18   6   4       22.96      -80.71    182.74 o
 -21   7   4     3990.98     4821.53    421.94 o
 -19   7   4     7892.59     8375.69    495.53 o
 -17   7   4    10690.74    11689.58    545.77 o
 -15   7   4    17625.47    18996.43   1480.24 o
 -13   7   4    30173.08    30724.70   1369.90 o
 -11   7   4    24216.12    23872.34    610.20 o
  -9   7   4    46098.73    44894.74   1040.83 o
  -7   7   4    55807.29    57134.97    921.97 o
  -5   7   4    51121.08    48118.32    670.88 o
  -3   7   4    87750.05    88051.77   1542.62 o
  -1   7   4    84985.89    86280.34   1511.60 o
   1   7   4    58529.65    56585.08   1771.72 o
   3   7   4    85268.09    81726.66   3031.62 o
   5   7   4    97381.47   100393.20   2073.42 o
   7   7   4    50963.11    49632.33   1323.07 o
   9   7   4    25745.81    25360.39    560.20 o
  11   7   4    21200.10    20862.01    716.48 o
  13   7   4    18010.09    18993.24    574.23 o
  15   7   4     8904.70     9307.68   1146.84 o
  17   7   4     5504.63     5772.40    452.98 o
 -20   8   4     3532.25     4203.43    405.89 o
 -18   8   4     4561.70     5175.10    418.51 o
 -16   8   4     6203.93     7157.16    647.61 o
 -14   8   4     8161.18     7784.72    345.63 o
 -12   8   4    14209.00    14342.41    619.42 o
 -10   8   4    15064.51    15187.85    508.94 o
  -8   8   4    11719.86    10560.93    615.69 o
  -6   8   4     7590.86     6791.12    282.57 o
  -4   8   4    17336.28    17194.30    492.17 o
  -2   8   4    18648.31    17948.67    464.76 o
   0   8   4    11319.43    10757.33    292.74 o
   2   8   4     8668.77     8490.28    313.93 o
   4   8   4     9128.71     9323.14    343.15 o
   6   8   4     7357.20     6910.72    246.41 o
   8   8   4     6721.15     6395.05    285.71 o
  10   8   4     5694.84     5599.52    301.93 o
  12   8   4     2726.85     3122.78    255.51 o
  14   8   4     3286.55     3699.84    352.78 o
  16   8   4     1466.13     1693.12    298.22 o
 -19   9   4     1064.68     1146.42    286.63 o
 -17   9   4     1161.04     1441.47    283.32 o
 -15   9   4     1606.50     1848.66    228.32 o
 -13   9   4      990.42      643.32    205.98 o
 -11   9   4     1391.11     1624.09    343.88 o
  -9   9   4     1554.44      858.06    468.39 o
  -7   9   4      196.03      242.97    113.60 o
  -5   9   4      192.18      192.68    105.24 o
  -3   9   4     1604.86     1888.65    223.32 o
  -1   9   4      216.48      162.38    144.27 o
   1   9   4      836.78      770.57    141.01 o
   3   9   4     1332.13     1309.34    123.53 o
   5   9   4     1592.15     1548.64    143.95 o
   7   9   4      857.15      770.69    120.17 o
   9   9   4     2100.88     2041.50    204.73 o
  11   9   4      602.27      393.38    152.70 o
  13   9   4     1226.79     1326.18    215.59 o
  15   9   4      524.84      321.26    286.27 o
 -16  10   4     2421.76     2450.77    527.16 o
 -14  10   4     2602.43     2317.48    322.09 o
 -12  10   4     2173.76     2218.14    303.16 o
 -10  10   4     1043.12     1363.32    260.09 o
  -8  10   4      178.08      199.09    129.90 o
  -6  10   4      271.79      254.85    127.38 o
  -4  10   4      266.67      484.43    321.18 o
  -2  10   4      208.58      110.34    192.01 o
   0  10   4      191.34      234.88    159.10 o
   2  10   4      687.06      932.08    168.63 o
   4  10   4      449.10      527.43    147.80 o
   6  10   4      169.65      185.92    128.93 o
   8  10   4      683.89      676.92    169.64 o
  10  10   4      839.11     1037.96    210.40 o
  12  10   4      744.90      756.74    200.58 o
  14  10   4     1329.56     1539.46    314.62 o
 -15  11   4     4391.40     4791.47    465.86 o
 -13  11   4     3855.97     4332.17    420.24 o
 -11  11   4     2721.78     2555.85    336.47 o
  -9  11   4     4286.97     4167.25    299.18 o
  -7  11   4     2947.04     2901.01    259.95 o
  -5  11   4     3758.38     3736.52    335.73 o
  -3  11   4     3476.01     3225.01    331.69 o
  -1  11   4     4717.88     4638.41    376.46 o
   1  11   4     5852.65     5695.50    417.51 o
   3  11   4     3023.33     2949.44    258.93 o
   5  11   4      968.27      933.80    189.49 o
   7  11   4     1697.80     1680.49    230.41 o
   9  11   4     1501.83     1372.64    283.37 o
  11  11   4     1711.46     1470.19    317.21 o
 -12  12   4     5637.78     5804.38    480.90 o
 -10  12   4     9946.43    10159.26    640.62 o
  -8  12   4     9037.38     8765.19    454.80 o
  -6  12   4    10008.19    10072.89    550.48 o
  -4  12   4    11729.56    11609.44    598.90 o
  -2  12   4     7127.32     7177.64    476.42 o
   0  12   4     8693.02     8604.83    520.88 o
   2  12   4    16085.84    16479.33   1904.41 o
   4  12   4     8649.63     9244.22    433.72 o
   6  12   4     7549.37     7558.96    560.22 o
   8  12   4    10428.75    10548.93    979.26 o
  10  12   4     3661.94     4104.22    795.98 o
  -9  13   4       37.66      140.83    217.96 o
  -7  13   4      244.85      196.18    221.15 o
  -5  13   4      554.95      548.14    347.37 o
  -3  13   4      710.74      597.04    247.35 o
  -1  13   4     1371.77     1519.65    299.56 o
   1  13   4      927.00     1059.24    289.42 o
   3  13   4     1272.53     1208.75    295.74 o
   5  13   4      897.55     1324.84    245.16 o
   7  13   4      168.14      241.38    232.96 o
  -4  14   4     5363.52     5593.09   1108.43 o
  -2  14   4     5632.73     5966.57    498.00 o
   0  14   4     7327.57     6553.38    516.81 o
   2  14   4     7533.11     6901.97    750.59 o
 -23   1   5     5278.37     5263.11    345.13 o
 -21   1   5    10085.22     8545.63    473.80 o
 -19   1   5     9837.11     9088.79    537.63 o
 -17   1   5    19878.11    18265.20    638.10 o
 -15   1   5    18630.46    16084.58    555.44 o
 -13   1   5     7257.51     6468.90    293.76 o
 -11   1   5    17566.99    16717.55    402.06 o
  -9   1   5    21994.03    21466.82    400.20 o
  -7   1   5    10170.63     9844.77    241.78 o
  -5   1   5    21405.91    21364.00    323.16 o
  -3   1   5    20582.62    21875.60    406.04 o
  -1   1   5      909.09      932.49     62.62 o
   1   1   5    51008.25    54299.60   2155.77 o
   3   1   5    17483.89    17078.86    442.86 o
   5   1   5    18028.73    17770.46    479.57 o
   7   1   5    18936.76    18301.25    515.87 o
   9   1   5    18359.60    18085.23    539.54 o
  11   1   5     9335.42     8729.39    371.81 o
  13   1   5    11132.47    11191.52    445.82 o
  15   1   5    13778.23    13409.87    785.50 o
  17   1   5    11880.36    11223.69    517.13 o
  19   1   5     5274.73     5115.03    412.26 o
 -24   2   5      157.27      182.46    168.33 o
 -22   2   5      518.04      496.23    169.09 o
 -20   2   5      172.09      243.70    129.46 o
 -18   2   5      403.00      425.35    131.25 o
 -16   2   5     3322.00     2948.64    233.19 o
 -14   2   5     4801.31     4613.35    302.36 o
 -12   2   5      705.24      671.13     74.39 o
 -10   2   5    10014.71    10312.60    380.89 o
  -8   2   5     1541.27     1723.43     80.14 o
  -6   2   5      746.11      751.30     52.41 o
  -4   2   5     3773.32     3678.01    113.30 o
  -2   2   5    12909.34    13904.79    257.09 o
   0   2   5     6399.68     6557.81    125.39 o
   2   2   5     2513.75     2586.26     72.76 o
   4   2   5     1374.51     1097.33    121.38 o
   6   2   5     1650.50     1298.06    152.08 o
   8   2   5     1402.88     1237.75     93.99 o
  10   2   5      442.65      398.41     80.00 o
  12   2   5     4723.45     4316.79    260.01 o
  14   2   5      508.89      628.48    147.13 o
  16   2   5      165.23       96.91    111.37 o
  18   2   5       69.92      187.10    146.21 o
  20   2   5      366.21      525.46    186.16 o
 -23   3   5     3025.05     3035.40    292.17 o
 -21   3   5     8342.77     8424.68    390.85 o
 -19   3   5    10996.66    10173.03    876.39 o
 -17   3   5    13434.64    13170.46    744.24 o
 -15   3   5    24755.08    23683.00   1987.03 o
 -13   3   5    39389.44    37207.69   1743.73 o
 -11   3   5    32399.02    30702.10   1077.84 o
  -9   3   5    50943.24    49795.94   1165.18 o
  -7   3   5    35888.38    34623.40    553.01 o
  -5   3   5    75044.62    75912.65   1193.03 o
  -3   3   5   130461.41   137565.03   2021.43 o
  -1   3   5   120784.75   134676.94   3341.60 o
   1   3   5    88050.13    95495.44   1415.99 o
   3   3   5    73268.34    77781.61   1166.92 o
   5   3   5    25494.21    24149.52    516.38 o
   7   3   5    45732.24    46494.86    911.53 o
   9   3   5    29224.13    29819.11    970.32 o
  11   3   5    19040.32    18293.36    982.46 o
  13   3   5    14765.50    14286.98    776.26 o
  15   3   5     9416.69     9633.52    447.29 o
  17   3   5     4967.89     5462.54    336.81 o
  19   3   5     5990.00     6453.07    607.46 o
 -22   4   5     5095.00     6100.13    482.76 o
 -20   4   5    10078.55    10034.51    857.66 o
 -18   4   5    13146.41    13025.49    977.58 o
 -16   4   5    23352.03    23142.94   1997.05 o
 -14   4   5    34261.89    32570.33   2044.83 o
 -12   4   5    57652.59    55991.83   3260.44 o
 -10   4   5   101100.56    97291.23   3485.78 o
  -8   4   5    90725.53    91612.27   2290.38 o
  -6   4   5   144781.03   149525.22   2864.35 o
  -4   4   5   131507.05   133718.53   2227.95 o
  -2   4   5   157774.92   164346.67   2410.59 o
   0   4   5   191000.03   208679.30   5938.65 o
   2   4   5   136790.67   140645.81   2075.44 o
   4   4   5    76996.27    79798.05   1208.63 o
   6   4   5    96205.34   100326.66   2213.23 o
   8   4   5    45236.90    45083.50    942.35 o
  10   4   5    16538.63    16306.69    464.60 o
  12   4   5    21512.99    21979.91    566.81 o
  14   4   5    13180.15    13377.92    509.38 o
  16   4   5     5539.84     5742.85    387.36 o
  18   4   5     4131.07     4880.54    398.54 o
 -23   5   5      266.46      138.64    212.96 o
 -21   5   5       57.05       44.02    159.65 o
 -19   5   5      159.95      129.88    140.35 o
 -17   5   5      752.76      795.15    151.55 o
 -15   5   5       98.55      261.84    114.36 o
 -13   5   5      196.03      201.78     83.58 o
 -11   5   5       62.61      126.33     56.13 o
  -9   5   5     2182.22     2348.08    108.72 o
  -7   5   5      837.21      891.14     66.70 o
  -5   5   5     1323.02     1442.84     63.20 o
  -3   5   5      134.77      114.14     34.92 o
  -1   5   5     2793.68     2705.13    132.92 o
   1   5   5      107.99       83.90     47.33 o
   3   5   5     1347.93     1518.00    106.19 o
   5   5   5      326.82      233.43     46.16 o
   7   5   5     4270.11     4076.17    133.23 o
   9   5   5     1852.00     1735.73    119.46 o
  11   5   5       40.80       77.73     82.49 o
  13   5   5       41.69      -20.45    174.56 o
  15   5   5      161.15      310.09    162.49 o
  17   5   5       19.26      -10.33    185.78 o
  19   5   5       43.67     -127.59    256.60 o
 -22   6   5     1438.72     1617.71    286.23 o
 -20   6   5     3625.40     3965.39    358.87 o
 -18   6   5     4835.83     5440.99    371.56 o
 -16   6   5     7619.71     7664.22    321.26 o
 -14   6   5    11554.06    11117.93    419.75 o
 -12   6   5     5223.68     5138.82    227.22 o
 -10   6   5     9272.85     9398.34    334.39 o
  -8   6   5    14956.40    14559.01    484.12 o
  -6   6   5    16969.80    16689.84    277.86 o
  -4   6   5    41819.06    41294.05    682.61 o
  -2   6   5    25274.54    25035.73    498.76 o
   0   6   5    14561.18    14684.36    400.27 o
   2   6   5    28762.06    28556.71    563.92 o
   4   6   5    12880.40    12598.48    308.53 o
   6   6   5     5958.14     5969.73    208.11 o
   8   6   5    14302.95    14776.83    363.95 o
  10   6   5     4025.80     4476.15    226.06 o
  12   6   5     2904.96     3029.92    209.17 o
  14   6   5     2666.58     2829.33    299.74 o
  16   6   5     1788.76     1769.78    280.11 o
  18   6   5     2253.57     2566.51    352.60 o
 -21   7   5      367.29      519.54    241.32 o
 -19   7   5        7.55       15.45    244.38 o
 -17   7   5       35.58      176.42    183.91 o
 -15   7   5      163.45       94.28    126.11 o
 -13   7   5      565.32      551.79    132.94 o
 -11   7   5      448.57      365.81    109.17 o
  -9   7   5     2044.44     2096.73    114.79 o
  -7   7   5     2450.31     2407.18    113.00 o
  -5   7   5     8842.25     8961.99    179.36 o
  -3   7   5     6000.39     5693.17    216.26 o
  -1   7   5     6742.88     6777.84    231.79 o
   1   7   5     2204.77     1984.98    204.58 o
   3   7   5     4196.54     4258.46    179.89 o
   5   7   5      235.10      249.52     80.94 o
   7   7   5     2032.18     1927.86    162.08 o
   9   7   5      389.06      491.49    117.50 o
  11   7   5       10.56       58.48    110.04 o
  13   7   5      208.02      368.39    142.33 o
  15   7   5      294.77       40.07    191.30 o
  17   7   5      308.81      550.02    223.32 o
 -20   8   5     4966.25     5121.20    439.82 o
 -18   8   5     5197.21     4759.00    395.11 o
 -16   8   5     9325.00    10088.24    509.48 o
 -14   8   5     9112.45    10169.38    396.46 o
 -12   8   5    13166.12    14185.18   1399.94 o
 -10   8   5    16478.41    17405.23    417.49 o
  -8   8   5    25199.58    25561.87    659.35 o
  -6   8   5    27925.34    28416.07    712.50 o
  -4   8   5    34174.12    34763.48    699.02 o
  -2   8   5    25483.02    25020.08    611.08 o
   0   8   5    30925.14    31852.49    647.65 o
   2   8   5    39062.33    38926.28    792.13 o
   4   8   5    25544.47    25605.52    854.62 o
   6   8   5    16262.44    16100.71    410.04 o
   8   8   5     8672.43     8022.29    500.37 o
  10   8   5     7202.73     7336.36    448.93 o
  12   8   5     5761.52     6075.15    322.91 o
  14   8   5     5994.39     6268.42    574.29 o
  16   8   5     3003.61     3515.92    391.13 o
 -19   9   5     1848.87     2024.17    384.02 o
 -17   9   5     1462.05     1647.10    288.54 o
 -15   9   5     3261.75     3387.38    354.22 o
 -13   9   5     3540.59     3402.48    328.07 o
 -11   9   5      878.69      849.85    197.05 o
  -9   9   5     2171.34     1744.81    280.78 o
  -7   9   5      595.53      684.04    134.45 o
  -5   9   5     1527.87     1564.00    171.78 o
  -3   9   5     5575.96     5593.01    331.97 o
  -1   9   5     1875.02     1857.07    226.75 o
   1   9   5     1506.02     1597.35    130.99 o
   3   9   5     6124.43     5813.46    225.75 o
   5   9   5      904.77      741.63    113.57 o
   7   9   5      989.43     1377.49    148.13 o
   9   9   5     3752.05     3739.30    259.41 o
  11   9   5     3579.16     3654.71    276.08 o
  13   9   5     2500.43     2856.08    276.32 o
  15   9   5     1770.87     2130.08    330.10 o
 -16  10   5     3218.39     2911.60    534.14 o
 -14  10   5     4660.08     5166.11    431.48 o
 -12  10   5     4109.90     4208.57    375.01 o
 -10  10   5     4434.93     3709.70    332.58 o
  -8  10   5     5486.51     5351.91    294.58 o
  -6  10   5     2920.29     3051.77    237.35 o
  -4  10   5     5578.56     6058.91    369.05 o
  -2  10   5    10304.04     9695.67    478.43 o
   0  10   5    11341.12    10915.11    510.36 o
   2  10   5     5093.73     4737.76    312.62 o
   4  10   5     2491.72     2558.48    239.58 o
   6  10   5     5632.22     5616.75    317.51 o
   8  10   5     4619.25     4433.35    338.29 o
  10  10   5     2279.60     2258.70    241.75 o
  12  10   5     3084.15     3299.73    317.77 o
 -15  11   5     5870.23     6155.12    502.43 o
 -13  11   5     7590.29     8329.80    531.77 o
 -11  11   5     9998.35    11025.65    586.10 o
  -9  11   5     9371.12     9656.34    419.97 o
  -7  11   5    11181.14    10572.32    498.38 o
  -5  11   5    16702.40    15941.94    666.52 o
  -3  11   5    14996.04    14305.49    632.15 o
  -1  11   5    13846.00    13460.72    713.94 o
   1  11   5    15885.79    15799.20    683.80 o
   3  11   5    14921.54    14689.57    596.84 o
   5  11   5    10113.33    10739.44    454.11 o
   7  11   5     9548.10     9842.16    441.98 o
   9  11   5     6457.76     6765.82    502.36 o
  11  11   5     5506.37     5957.62    684.26 o
 -12  12   5     1139.59     1266.31    286.27 o
 -10  12   5     1269.23     1549.70    301.13 o
  -8  12   5     2785.23     3021.88    287.41 o
  -6  12   5     4312.11     4905.20    406.22 o
  -4  12   5     3939.36     3996.60    387.36 o
  -2  12   5     3247.24     4054.85    394.88 o
   0  12   5     3347.54     3669.94    383.39 o
   2  12   5     3551.03     3166.10    369.40 o
   4  12   5     1738.59     1850.61    256.49 o
   6  12   5     1123.12     1392.02    235.21 o
   8  12   5     1539.57     1827.26    347.37 o
  -9  13   5     1274.71     1082.57    308.97 o
  -7  13   5      932.09     1006.09    267.15 o
  -5  13   5     1348.53     1679.91    309.63 o
  -3  13   5     1155.67     1445.23    299.56 o
  -1  13   5      826.50     1071.34    403.23 o
   1  13   5     1336.39     1371.29    304.80 o
   3  13   5     1216.70     1126.62    520.18 o
   5  13   5     1004.69      905.74    249.69 o
  -4  14   5       45.85      -57.60    232.05 o
  -2  14   5       58.01      191.15    263.58 o
   0  14   5      141.53      171.92    321.18 o
 -24   0   6     7936.58     7872.50    764.56 o
 -22   0   6    10105.67     9268.95    747.10 o
 -20   0   6    14582.25    14247.31    848.35 o
 -18   0   6    22049.34    20259.04    994.97 o
 -16   0   6    25139.90    24521.71   1089.23 o
 -14   0   6    16716.89    16834.24    792.49 o
 -12   0   6    60812.82    61150.66   2154.03 o
 -10   0   6    58705.35    53493.54   1487.22 o
  -8   0   6    28337.24    26146.79    667.34 o
  -6   0   6    90888.16    86684.80   2820.83 o
  -4   0   6   225340.80   229286.00   3884.15 o
  -2   0   6   154530.03   160567.63   5086.58 o
   0   0   6    98563.10    97891.34   3135.04 o
   2   0   6   101373.52   108193.66   3473.68 o
   4   0   6    99146.88    99797.48   3232.79 o
   6   0   6   124984.02   126808.38   4105.57 o
   8   0   6    64482.09    60969.13   2098.17 o
  10   0   6    53008.79    53347.98   1909.65 o
  12   0   6    27181.60    25820.41   1096.22 o
  14   0   6    31625.04    30840.66   1316.16 o
  16   0   6    19526.95    18810.22    984.50 o
  18   0   6    16239.79    15706.60    953.08 o
 -23   1   6      682.83      840.09    220.23 o
 -21   1   6     1761.51     1688.49    202.05 o
 -19   1   6     3694.02     2853.10    280.11 o
 -17   1   6    12020.63    11001.81    465.29 o
 -15   1   6     6157.85     5236.12    287.52 o
 -13   1   6    10667.48     9556.68    380.14 o
 -11   1   6    30072.98    28276.52    623.13 o
  -9   1   6    45690.87    44014.87   1144.30 o
  -7   1   6    31288.58    31282.21    565.88 o
  -5   1   6    70678.60    71704.34   1005.90 o
  -3   1   6     5658.19     5184.51    331.66 o
  -1   1   6   101977.27   109648.75   2038.91 o
   1   1   6    95267.80   106094.30   2402.27 o
   3   1   6    33553.98    33591.74    819.48 o
   5   1   6     8057.32     7089.66    246.82 o
   7   1   6    15269.39    13932.91    424.93 o
   9   1   6     7742.50     7445.93    301.14 o
  11   1   6     9837.89     9475.42    509.71 o
  13   1   6     3646.34     3615.75    261.36 o
  15   1   6      674.81      731.61    173.92 o
  17   1   6       84.75       38.04    154.27 o
  19   1   6      217.73      155.45    203.56 o
 -24   2   6     1736.41     2181.02    310.00 o
 -22   2   6     3206.94     3284.83    405.60 o
 -20   2   6     3039.73     2904.27    234.75 o
 -18   2   6     5405.58     5161.19    636.59 o
 -16   2   6     6096.15     5353.40    246.75 o
 -14   2   6      452.23      587.86    106.35 o
 -12   2   6     1721.64     1959.96    107.11 o
 -10   2   6     2473.79     2378.17    105.73 o
  -8   2   6      731.26      754.66     57.82 o
  -6   2   6     6418.76     5764.32    202.09 o
  -4   2   6     8492.36     8147.24    634.21 o
  -2   2   6     4853.00     5348.82    112.45 o
   0   2   6    17432.52    17504.92    288.72 o
   2   2   6     9533.03     9421.84    177.78 o
   4   2   6     3567.78     3268.99    106.63 o
   6   2   6     7483.41     7364.83    375.57 o
   8   2   6     5727.07     6052.23    304.95 o
  10   2   6    10951.40    11253.02    471.76 o
  12   2   6    19516.63    19113.05    621.03 o
  14   2   6     5853.06     6341.28    583.02 o
  16   2   6     3665.27     3920.63    256.58 o
  18   2   6     4528.55     4913.42    315.10 o
 -23   3   6     3360.33     3751.22    308.63 o
 -21   3   6     3083.54     2952.75    254.81 o
 -19   3   6     4151.73     3643.91    320.72 o
 -17   3   6     2848.62     2504.25    196.93 o
 -15   3   6     9555.47     8615.47    607.95 o
 -13   3   6    11335.47    10761.02    606.19 o
 -11   3   6    20810.83    20406.59    536.15 o
  -9   3   6    10472.99    10454.08    279.63 o
  -7   3   6    10397.03     9536.51    238.57 o
  -5   3   6    19072.47    16832.87    777.89 o
  -3   3   6    31577.32    32172.26    564.76 o
  -1   3   6    37126.31    39138.52    753.92 o
   1   3   6     7140.35     6887.33    142.47 o
   3   3   6     5902.42     5764.25    132.54 o
   5   3   6    10706.78    11036.93    270.01 o
   7   3   6     7320.90     7266.52    174.58 o
   9   3   6      869.76      884.79     86.41 o
  11   3   6      396.87      453.31     99.56 o
  13   3   6     1666.18     1698.02    164.07 o
  15   3   6     2732.00     2692.68    211.26 o
  17   3   6      870.67      877.35    180.02 o
  19   3   6      124.76      310.69    212.21 o
 -22   4   6     2321.82     2266.39    279.93 o
 -20   4   6     2883.84     2484.64    236.43 o
 -18   4   6     1280.71     1284.16    176.23 o
 -16   4   6     2344.92     2221.22    184.29 o
 -14   4   6    11175.76     9769.57    667.57 o
 -12   4   6     9642.92     8892.11    648.02 o
 -10   4   6    10654.20    10444.51    290.56 o
  -8   4   6     7498.91     7308.97    169.76 o
  -6   4   6    17501.02    17561.08    300.55 o
  -4   4   6    22127.68    22504.22    381.33 o
  -2   4   6    13535.38    14080.91    281.50 o
   0   4   6    14312.89    15348.02    458.69 o
   2   4   6    14299.77    14474.92    263.02 o
   4   4   6     2041.28     2111.89     89.00 o
   6   4   6     8689.18     8014.15    385.17 o
   8   4   6    11689.78    12280.86    334.36 o
  10   4   6     2031.02     2016.39    149.64 o
  12   4   6     2669.34     2911.09    265.91 o
  14   4   6     6662.81     7317.22    411.95 o
  16   4   6     4378.92     5066.57    375.01 o
  18   4   6     1582.87     1937.29    296.23 o
 -23   5   6     2924.88     3095.30    595.24 o
 -21   5   6     6681.74     6473.40    811.15 o
 -19   5   6     6532.65     6434.11    570.24 o
 -17   5   6    14051.48    14657.44   1256.09 o
 -15   5   6    22692.64    22684.72   1734.76 o
 -13   5   6    10665.09    10421.77    687.83 o
 -11   5   6    22481.37    21139.02    756.46 o
  -9   5   6    50638.37    49562.34   1290.70 o
  -7   5   6    42398.26    44120.89    912.34 o
  -5   5   6    54785.46    56885.38   1393.02 o
  -3   5   6    37905.97    36866.00   1412.03 o
  -1   5   6    34010.00    33645.51    628.78 o
   1   5   6    30331.22    29681.43    746.78 o
   3   5   6    25086.30    25337.22    431.14 o
   5   5   6    13731.39    14302.25    280.35 o
   7   5   6     6758.46     6898.02    251.32 o
   9   5   6     5707.22     5943.17    230.28 o
  11   5   6    10101.20    10053.21    456.40 o
  13   5   6     5168.89     5071.80    514.94 o
  15   5   6     1255.83     1443.09    252.59 o
  17   5   6     2250.91     2577.31    332.02 o
 -22   6   6      110.93     -147.02    214.70 o
 -20   6   6      451.37      514.44    220.68 o
 -18   6   6     1279.21     1761.85    254.42 o
 -16   6   6     1415.63     1229.46    161.34 o
 -14   6   6     2494.84     2379.55    162.39 o
 -12   6   6     1880.75     1895.62    138.52 o
 -10   6   6    12219.46    10787.73    674.12 o
  -8   6   6    12075.36    11096.34    298.04 o
  -6   6   6    11734.22    11939.36    217.22 o
  -4   6   6     3477.47     3363.98    112.49 o
  -2   6   6     3051.98     3296.51    163.78 o
   0   6   6    12730.80    12774.09    302.39 o
   2   6   6    12259.99    12324.03    300.16 o
   4   6   6      319.17      327.86     71.49 o
   6   6   6      100.73       95.85     68.75 o
   8   6   6     1260.74     1322.03    119.49 o
  10   6   6      414.58      403.95    111.74 o
  12   6   6      342.11      245.99    112.91 o
  14   6   6        8.91      -42.70    164.33 o
  16   6   6       12.19      -46.15    179.75 o
 -21   7   6     7879.56     8541.15    518.93 o
 -19   7   6     7297.50     8047.86    694.74 o
 -17   7   6    15113.29    16299.89   1108.43 o
 -15   7   6    25812.54    26231.14   1067.55 o
 -13   7   6    26366.75    27210.12    694.10 o
 -11   7   6    34413.18    35235.70    944.72 o
  -9   7   6    49226.34    49707.27    826.16 o
  -7   7   6    51133.41    51599.41    844.14 o
  -5   7   6    87237.27    87715.50   1546.86 o
  -3   7   6    86148.66    85628.05   1733.39 o
  -1   7   6    50510.53    49726.11   1018.89 o
   1   7   6    46093.58    42593.09   1728.25 o
   3   7   6    29375.32    29386.54    912.06 o
   5   7   6    23696.19    23948.71    550.76 o
   7   7   6    30623.21    30504.86    744.28 o
   9   7   6    19791.19    20804.40    711.96 o
  11   7   6     9970.26    10362.37    389.64 o
  13   7   6     6786.68     7315.96    439.39 o
  15   7   6     4832.13     5519.98    430.64 o
 -20   8   6     1930.57     1915.46    315.60 o
 -18   8   6     1900.79     2192.48    304.65 o
 -16   8   6     1784.10     2027.88    264.93 o
 -14   8   6     2572.52     2720.60    220.70 o
 -12   8   6     5097.28     4773.99    503.22 o
 -10   8   6     8374.16     8325.02    368.47 o
  -8   8   6    11099.13     9964.26    347.58 o
  -6   8   6    11565.25    11534.59    256.42 o
  -4   8   6     6365.89     6566.10    253.64 o
  -2   8   6     5456.68     5307.89    230.25 o
   0   8   6    24806.21    24305.33    527.44 o
   2   8   6    30785.48    30552.33    761.47 o
   4   8   6     6912.94     7342.96    254.07 o
   6   8   6     7442.03     7178.23    310.27 o
   8   8   6    10387.03    10302.59    381.41 o
  10   8   6     8735.31     9295.25    377.26 o
  12   8   6     7608.86     7823.84    370.04 o
  14   8   6     7660.82     8524.64    515.65 o
 -19   9   6      780.06      834.38    408.46 o
 -17   9   6      391.43      610.95    370.06 o
 -15   9   6      685.69      872.58    229.75 o
 -13   9   6      251.98      254.15    170.91 o
 -11   9   6      395.59      367.58    162.70 o
  -9   9   6      984.49     1049.50    153.92 o
  -7   9   6     1129.25     1082.42    149.79 o
  -5   9   6      184.99      177.39    109.77 o
  -3   9   6      182.76      226.66    144.27 o
  -1   9   6      224.00      172.78    139.67 o
   1   9   6     1937.57     1995.73    146.19 o
   3   9   6      359.08      335.76     96.66 o
   5   9   6      464.61      494.78    114.72 o
   7   9   6      169.85      123.11    106.75 o
   9   9   6      271.74      285.00    138.81 o
  11   9   6     1879.98     1761.80    242.21 o
  13   9   6     2630.44     2757.53    281.56 o
 -18  10   6      593.74      624.91    380.53 o
 -16  10   6      536.57      436.39    366.57 o
 -14  10   6      598.44      670.07    225.47 o
 -12  10   6      388.79      442.84    192.73 o
 -10  10   6      160.07      371.45    173.61 o
  -8  10   6      392.57      344.55    139.08 o
  -6  10   6      437.84      319.49    139.01 o
  -4  10   6      695.18      696.68    190.24 o
  -2  10   6      190.15      139.65    167.87 o
   0  10   6      791.12      816.06    161.19 o
   2  10   6      220.78      282.94    121.86 o
   4  10   6      272.14      268.13    133.86 o
   6  10   6     1934.71     2333.65    188.21 o
   8  10   6     4078.85     4103.46    381.31 o
  10  10   6     1072.64      990.24    194.35 o
  12  10   6     2219.36     2201.70    264.63 o
 -15  11   6      577.34      637.79    264.95 o
 -13  11   6     1475.51     1448.82    290.17 o
 -11  11   6     1326.00     1495.55    279.53 o
  -9  11   6      509.42      412.32    162.51 o
  -7  11   6     1133.47     1062.20    192.06 o
  -5  11   6     3894.78     3952.65    348.78 o
  -3  11   6     3720.74     3425.41    341.36 o
  -1  11   6     5715.01     5159.79    391.67 o
   1  11   6     3073.34     2896.99    320.25 o
   3  11   6     1388.82     1359.53    207.40 o
   5  11   6     4291.55     4105.73    304.86 o
   7  11   6     4516.91     4597.55    332.47 o
   9  11   6     1757.62     1883.96    385.77 o
  11  11   6     2272.05     2323.85    368.75 o
 -12  12   6     3893.77     3686.10    398.22 o
 -10  12   6     6900.97     7233.75    504.72 o
  -8  12   6     8339.35     8647.90    508.76 o
  -6  12   6     9768.43    10589.94    562.78 o
  -4  12   6     8834.36     8662.75    855.33 o
  -2  12   6     8653.08     8507.08    526.07 o
   0  12   6     7931.85     7689.47    506.93 o
   2  12   6     9306.07     9245.87    552.97 o
   4  12   6     8671.60     8980.82    444.62 o
   6  12   6     5915.43     5819.95    617.10 o
   8  12   6     3853.30     4270.00    441.88 o
  -9  13   6      651.49     1068.29    391.01 o
  -7  13   6      744.42      795.51    256.70 o
  -5  13   6     1472.50     1191.21    293.27 o
  -3  13   6     1405.10     1509.32    311.39 o
  -1  13   6      523.68      835.05    263.59 o
   1  13   6      131.40        3.89    227.14 o
   3  13   6       84.58      160.46    223.10 o
   5  13   6      132.59      184.79    194.73 o
  -2  14   6     5725.19     6074.57    701.72 o
 -23   1   7     3247.54     3495.83    289.24 o
 -21   1   7     2636.07     2860.18    236.74 o
 -19   1   7     2228.40     2136.19    246.82 o
 -17   1   7     5715.58     5774.50    335.49 o
 -15   1   7     2872.40     2704.57    326.42 o
 -13   1   7     5427.93     4817.62    314.20 o
 -11   1   7    19955.49    19082.43    377.08 o
  -9   1   7     5410.25     5065.00    174.85 o
  -7   1   7    23868.92    24350.45    442.95 o
  -5   1   7    46889.97    48732.05    936.93 o
  -3   1   7    48534.46    51429.49   1433.11 o
  -1   1   7    22908.58    22463.80    454.83 o
   1   1   7    43215.83    45531.27   1081.55 o
   3   1   7    17272.16    17334.37    472.73 o
   5   1   7    36521.97    35952.32    902.69 o
   7   1   7    35646.33    35154.46    910.75 o
   9   1   7    30504.38    27469.15   2147.05 o
  11   1   7    24383.32    23449.84   1000.21 o
  13   1   7    17099.29    16361.49   1021.16 o
  15   1   7    11647.74    11174.90    743.61 o
  17   1   7     5889.62     6239.26    424.41 o
  19   1   7     5150.56     5376.37    441.63 o
 -24   2   7      868.20      864.30    207.19 o
 -22   2   7     1328.27     1298.56    200.70 o
 -20   2   7     2296.38     1898.72    200.95 o
 -18   2   7     3008.66     2915.10    212.30 o
 -16   2   7      177.30      101.77     96.55 o
 -14   2   7     3151.87     3246.16    179.25 o
 -12   2   7     8044.54     7726.82    214.38 o
 -10   2   7     1476.80     1327.51     80.41 o
  -8   2   7     1606.91     1606.58     84.15 o
  -6   2   7    15625.08    16347.99    271.61 o
  -4   2   7     2571.62     2710.50     75.92 o
  -2   2   7      725.96      561.13     42.90 o
   0   2   7      254.92      409.18     40.31 o
   2   2   7      770.73      960.98     58.06 o
   4   2   7     4547.73     4945.91    140.03 o
   6   2   7      621.41      567.49     72.78 o
   8   2   7      608.35      731.12     91.27 o
  10   2   7       98.78      133.23     76.92 o
  12   2   7      455.27      595.51    140.71 o
  14   2   7       76.97      137.23    128.08 o
  16   2   7      828.93      928.79    163.88 o
  18   2   7      318.13      349.31    164.83 o
 -23   3   7     3751.84     3877.87    454.04 o
 -21   3   7     4288.26     4598.93    484.93 o
 -19   3   7     5826.56     5450.98    433.96 o
 -17   3   7    18163.29    17723.47   1503.62 o
 -15   3   7    10305.84     9772.64    487.73 o
 -13   3   7    14973.54    13683.31    534.64 o
 -11   3   7    41837.23    41659.71    787.61 o
  -9   3   7    54770.14    55334.11    969.87 o
  -7   3   7    48833.34    49930.05    738.38 o
  -5   3   7   107048.29   111655.74   2476.67 o
  -3   3   7    60118.77    65695.13   1524.70 o
  -1   3   7    39191.98    38841.70    607.68 o
   1   3   7    72937.99    75703.13   1141.98 o
   3   3   7    83129.16    89867.34   1353.58 o
   5   3   7    45343.95    47610.13    857.93 o
   7   3   7    37635.49    38642.52   1410.92 o
   9   3   7    37010.09    38268.36   1453.25 o
  11   3   7    23749.38    24211.42   1335.41 o
  13   3   7    10980.27    11232.15    378.00 o
  15   3   7    11465.22    11998.63    726.50 o
  17   3   7     7012.27     8040.85    482.64 o
 -24   4   7     4934.35     4834.67    355.90 o
 -22   4   7    10528.04    10845.67   1347.56 o
 -20   4   7    11866.45    11825.05    911.88 o
 -18   4   7    18458.74    19117.03   1417.70 o
 -16   4   7    26234.38    25430.66   2020.67 o
 -14   4   7    45436.13    44047.34   3396.30 o
 -12   4   7    65534.90    65050.32   2104.28 o
 -10   4   7   100991.71   101749.65   2095.19 o
  -8   4   7    82343.57    83404.11   1274.84 o
  -6   4   7   125587.52   132146.17   1706.13 o
  -4   4   7    80200.16    79073.36   1199.83 o
  -2   4   7    86243.04    90840.96   1361.86 o
   0   4   7    97425.46   102771.21   1842.20 o
   2   4   7    67942.48    71612.34   1093.77 o
   4   4   7    33684.86    34580.24    575.98 o
   6   4   7    24528.85    24013.73    603.58 o
   8   4   7    13739.42    13734.80    509.42 o
  10   4   7    19122.41    19042.49    831.53 o
  12   4   7    15390.14    15778.25    462.45 o
  14   4   7     4298.94     4542.53    341.36 o
  16   4   7     2932.45     3406.16    333.01 o
  18   4   7     3585.44     3590.25    420.68 o
 -23   5   7      634.25      528.30    347.37 o
 -21   5   7       54.78       18.37    149.66 o
 -19   5   7       15.62     -122.51    122.51 o
 -17   5   7      214.16      348.58    131.98 o
 -15   5   7       41.03      100.27    101.63 o
 -13   5   7      689.81      578.44     97.88 o
 -11   5   7     1704.11     1701.35    119.86 o
  -9   5   7      576.76      557.04     63.16 o
  -7   5   7     7819.29     7734.04    277.21 o
  -5   5   7     3297.39     3667.93    141.96 o
  -3   5   7     9104.54     9544.80    271.10 o
  -1   5   7     3705.30     3566.28    145.06 o
   1   5   7       67.23       80.42     35.99 o
   3   5   7     3838.54     3987.14    118.84 o
   5   5   7     3727.55     3503.85    121.04 o
   7   5   7      311.03      350.70     77.90 o
   9   5   7      499.10      544.04     89.82 o
  11   5   7      104.25      140.26    125.68 o
  13   5   7       74.96      -90.83    131.01 o
  15   5   7       14.77      -91.80    167.00 o
  17   5   7      147.77      488.45    223.63 o
 -22   6   7     3100.94     3894.82    799.47 o
 -20   6   7     5576.33     5684.59    603.97 o
 -18   6   7     6284.59     6314.37    567.52 o
 -16   6   7    11731.91    11764.54    787.62 o
 -14   6   7    12281.82    11830.58    433.36 o
 -12   6   7     6676.13     6495.91    228.23 o
 -10   6   7     4697.14     4780.85    180.93 o
  -8   6   7    19929.70    19780.90    424.30 o
  -6   6   7    21545.00    19252.18   1183.40 o
  -4   6   7     6969.12     6922.66    190.52 o
  -2   6   7     6326.19     6026.80    186.89 o
   0   6   7     9577.91     9818.53    255.83 o
   2   6   7     1068.88     1047.52     95.19 o
   4   6   7     3131.20     3325.79    162.62 o
   6   6   7    15858.61    16483.15    395.42 o
   8   6   7     5103.77     5134.28    204.01 o
  10   6   7     1095.91     1058.59    143.74 o
  12   6   7     4462.25     4165.01    342.33 o
  14   6   7     1857.55     1538.86    261.11 o
  16   6   7     1619.48     2358.55    410.21 o
 -21   7   7       47.44      132.25    216.19 o
 -19   7   7      695.54      547.34    224.17 o
 -17   7   7      665.80      914.60    216.19 o
 -15   7   7     1630.78     1402.27    177.90 o
 -13   7   7     2667.23     2777.33    175.18 o
 -11   7   7       10.62       -8.60     65.12 o
  -9   7   7     1617.86     1462.41    131.30 o
  -7   7   7     4992.39     4923.23    139.05 o
  -5   7   7     3279.39     3452.09    213.47 o
  -3   7   7      838.05      928.39    119.26 o
  -1   7   7      814.52      696.04    113.38 o
   1   7   7     2174.52     1966.01    128.79 o
   3   7   7        6.45       62.04     74.95 o
   5   7   7      266.79      241.24     89.03 o
   7   7   7      123.29      138.16     89.79 o
   9   7   7      753.33      987.10    176.71 o
  11   7   7      636.64      767.07    150.11 o
  13   7   7      682.96     1025.36    238.21 o
  15   7   7      426.30      535.91    239.42 o
 -20   8   7     4303.49     4731.47    411.50 o
 -18   8   7     3246.68     3283.58    334.55 o
 -16   8   7     8845.66     8978.88    502.72 o
 -14   8   7     9777.69     9973.13    382.38 o
 -12   8   7    13934.95    14454.52    451.03 o
 -10   8   7    20515.18    20026.53    716.39 o
  -8   8   7    20071.99    20668.80    566.74 o
  -6   8   7    18358.44    17791.70    350.23 o
  -4   8   7    14186.12    14343.61    412.03 o
  -2   8   7    22545.79    21406.71    550.47 o
   0   8   7    32318.06    32744.85   1098.99 o
   2   8   7    11612.49    11264.20    741.72 o
   4   8   7     5799.98     6600.08    244.18 o
   6   8   7    22845.85    22862.03    796.67 o
   8   8   7     9676.38     8061.58    411.17 o
  10   8   7     8443.94     8299.78    364.38 o
  12   8   7     9319.12    10130.69    426.59 o
  14   8   7     4771.77     5616.96    446.80 o
 -19   9   7      400.19      247.87    352.60 o
 -17   9   7     1409.72     1731.60    457.34 o
 -15   9   7      390.54      500.19    201.28 o
 -13   9   7      550.55      621.02    192.12 o
 -11   9   7     1579.42     1559.23    272.31 o
  -9   9   7     1402.05     1498.43    171.41 o
  -7   9   7     1685.89     1806.01    180.17 o
  -5   9   7     6173.70     6047.13    344.31 o
  -3   9   7     3456.02     3413.09    279.83 o
  -1   9   7     2287.68     2518.77    160.52 o
   1   9   7     5653.37     5312.82    223.32 o
   3   9   7     9142.88     8944.74    506.92 o
   5   9   7     9200.86     8999.54    309.37 o
   7   9   7     9459.67     9262.75    349.20 o
   9   9   7     5715.62     5150.62    343.42 o
  11   9   7     3587.74     3633.03    330.26 o
  13   9   7     3653.26     4263.64    405.89 o
 -18  10   7     1202.31     1319.65    439.88 o
 -16  10   7     1203.91      998.46    408.46 o
 -14  10   7     1098.91     1157.41    317.69 o
 -12  10   7     2954.97     2972.79    315.98 o
 -10  10   7     3485.48     3167.35    241.98 o
  -8  10   7     6292.84     6441.44    318.68 o
  -6  10   7     8190.53     8235.36    427.66 o
  -4  10   7     8609.74     7879.30    430.29 o
  -2  10   7     5219.28     4755.28    345.73 o
   0  10   7     4743.82     5055.56    295.40 o
   2  10   7     9186.51     9215.43    385.49 o
   4  10   7    10859.43    10487.99    424.06 o
   6  10   7     5249.61     5364.49    265.92 o
   8  10   7     4101.74     3979.86    288.51 o
  10  10   7     5137.50     4857.32    395.25 o
  12  10   7     3022.55     3555.90    324.43 o
 -15  11   7     4180.74     4595.29    492.25 o
 -13  11   7     4030.78     4299.39    403.61 o
 -11  11   7     9915.38    10503.38    560.31 o
  -9  11   7    11314.18    11711.04    547.63 o
  -7  11   7     8988.62     9541.40    895.48 o
  -5  11   7    15627.23    15040.12    643.07 o
  -3  11   7    14063.94    13927.83    628.32 o
  -1  11   7    14614.26    15433.02    673.44 o
   1  11   7    18237.25    18587.59    686.90 o
   3  11   7    13922.30    14428.25   1501.87 o
   5  11   7     9190.19    10178.15    453.50 o
   7  11   7    11728.93    11586.17   1577.99 o
   9  11   7    12058.65    12903.96    685.79 o
 -12  12   7     1015.94     1226.79    283.76 o
 -10  12   7     1355.38     1481.61    294.72 o
  -8  12   7     2391.81     2482.82    328.32 o
  -6  12   7     1890.57     2014.03    313.40 o
  -4  12   7     1198.44     1732.67    304.51 o
  -2  12   7     1209.17     1315.05    288.54 o
   0  12   7      708.97      749.61    261.86 o
   2  12   7      268.48      195.54    180.57 o
   4  12   7      390.50      399.32    191.14 o
   6  12   7      255.10      240.59    196.49 o
   8  12   7        2.61      -68.92    220.60 o
  -9  13   7      460.10      324.68    324.68 o
  -7  13   7     1286.44     1135.40    276.33 o
  -5  13   7     1992.14     2001.98    340.56 o
  -3  13   7      991.70      842.07    272.82 o
  -1  13   7      564.86      761.13    267.15 o
   1  13   7      411.14      465.84    261.11 o
   3  13   7      724.39      633.04    241.18 o
   5  13   7      978.81     1050.83    415.44 o
 -24   0   8     5585.01     6196.76    715.68 o
 -22   0   8     4089.94     4503.56    548.11 o
 -20   0   8     5111.98     4992.32    513.20 o
 -18   0   8    14447.33    13866.78    789.00 o
 -16   0   8    28289.62    25153.61   1110.18 o
 -14   0   8    57546.36    53410.83   1965.51 o
 -12   0   8    87022.29    87692.28   2110.64 o
 -10   0   8    56022.45    55481.41   1361.42 o
  -8   0   8   132457.78   134527.27   4356.93 o
  -6   0   8   224369.20   238601.25   4054.12 o
  -4   0   8   133407.95   134160.70   4301.07 o
  -2   0   8   202993.42   206318.89   6538.89 o
   0   0   8   132243.64   137899.70   4412.79 o
   2   0   8   202754.88   214620.81   6821.67 o
   4   0   8   140862.88   147709.78   4761.90 o
   6   0   8    73939.36    73289.33   2478.70 o
   8   0   8    59755.71    57240.60   2014.38 o
  10   0   8   100057.48    98216.01   3344.50 o
  12   0   8    29715.39    29161.42   1235.86 o
  14   0   8    16532.82    16027.79    858.82 o
  16   0   8     9898.96    10061.44    715.68 o
  18   0   8     5111.21     5938.42    628.40 o
 -25   1   8      468.55      344.79    208.38 o
 -23   1   8     1490.42     1539.29    218.11 o
 -21   1   8     5165.36     4858.95    288.13 o
 -19   1   8     4189.96     4443.59    254.08 o
 -17   1   8     7317.05     7425.69    377.48 o
 -15   1   8    10765.29    10022.45    421.59 o
 -13   1   8    13937.73    13131.92    896.52 o
 -11   1   8    15963.15    14652.21    597.36 o
  -9   1   8    57543.79    60720.03   1104.05 o
  -7   1   8    35895.91    37150.73    556.45 o
  -5   1   8    29290.25    29169.54    729.06 o
  -3   1   8    24742.05    23983.25    610.89 o
  -1   1   8    16701.68    16175.25    346.06 o
   1   1   8     9762.92     9456.74    630.15 o
   3   1   8    23156.48    22931.94    607.22 o
   5   1   8    16755.68    16220.31    476.27 o
   7   1   8    11416.84    10350.64    367.42 o
   9   1   8     3465.56     3163.83    210.80 o
  11   1   8     1871.52     2075.09    203.65 o
  13   1   8     2637.10     2477.63    245.39 o
  15   1   8     1092.18     1159.76    213.01 o
  17   1   8     2283.78     2360.38    308.92 o
 -24   2   8     1036.72     1408.67    223.25 o
 -22   2   8     1435.92     1374.28    208.81 o
 -20   2   8     2089.74     2386.23    239.86 o
 -18   2   8     2222.69     2224.13    191.02 o
 -16   2   8     3297.03     3213.65    370.72 o
 -14   2   8     1715.82     1923.03    184.18 o
 -12   2   8    12507.45    12261.31    508.94 o
 -10   2   8    12525.89    11777.84    887.73 o
  -8   2   8    14284.63    14943.21    305.51 o
  -6   2   8    11659.87    11790.42    212.80 o
  -4   2   8    30743.63    33252.21    606.19 o
  -2   2   8    11759.65    11550.16    234.87 o
   0   2   8    21638.50    21500.62    397.12 o
   2   2   8    14408.33    14218.67    288.07 o
   4   2   8    27228.93    27659.67    592.33 o
   6   2   8    25708.07    26634.11    721.53 o
   8   2   8    24179.82    25387.44    968.50 o
  10   2   8    13860.68    14249.18    395.26 o
  12   2   8     5972.73     5611.79    485.27 o
  14   2   8     4021.42     4233.18    250.64 o
  16   2   8     6728.39     6354.14    332.23 o
  18   2   8     3309.53     3549.56    290.54 o
 -23   3   8     5499.97     5315.20    370.69 o
 -21   3   8     2688.55     2677.70    385.10 o
 -19   3   8     7114.36     7580.81    720.38 o
 -17   3   8     6488.05     6408.00    305.69 o
 -15   3   8    10255.28     9933.40    681.60 o
 -13   3   8    16001.14    15985.13    594.60 o
 -11   3   8    10654.00    10653.70    306.02 o
  -9   3   8    12191.78    11943.44    320.44 o
  -7   3   8    17987.25    18203.34    312.00 o
  -5   3   8     3438.01     3273.89     98.80 o
  -3   3   8      864.04     1177.53     49.29 o
  -1   3   8     5835.61     5164.44    124.82 o
   1   3   8     1391.22     1361.60     71.21 o
   3   3   8     2751.99     2717.93    107.31 o
   5   3   8     1769.34     1700.31     95.87 o
   7   3   8     1066.78      992.41     89.53 o
   9   3   8     1289.07     1368.70    115.39 o
  11   3   8     3174.41     3168.24    306.53 o
  13   3   8     3332.15     3493.64    225.74 o
  15   3   8     1287.37     1301.84    180.25 o
  17   3   8      874.90     1134.18    249.83 o
 -24   4   8     1552.24     1567.98    241.34 o
 -22   4   8     2471.33     2780.04    266.70 o
 -20   4   8      774.49      918.94    181.72 o
 -18   4   8     4553.99     4443.52    530.91 o
 -16   4   8     4925.08     4681.22    560.28 o
 -14   4   8     3216.51     3141.10    164.48 o
 -12   4   8     8719.27     8712.16    507.93 o
 -10   4   8    21009.46    20994.08    548.20 o
  -8   4   8    15186.90    15240.23    258.27 o
  -6   4   8    16690.64    16934.79    344.88 o
  -4   4   8     8337.01     7769.79    190.36 o
  -2   4   8    30779.86    34645.48    942.16 o
   0   4   8    21796.78    23164.23    396.80 o
   2   4   8    11495.69    11502.33    230.15 o
   4   4   8    27675.17    28432.87    486.50 o
   6   4   8    15893.11    16854.93    329.31 o
   8   4   8     2541.11     2718.29    171.83 o
  10   4   8     6241.99     6324.60    328.83 o
  12   4   8     7003.52     7512.01    802.96 o
  14   4   8     2051.65     1960.72    248.01 o
  16   4   8     1408.62     1470.87    368.31 o
 -23   5   8     4703.02     4575.71    521.15 o
 -21   5   8     6295.46     6224.41    520.81 o
 -19   5   8    12990.31    13405.49    827.09 o
 -17   5   8    14737.27    14400.78    922.40 o
 -15   5   8    12685.90    12066.98    887.87 o
 -13   5   8    30071.38    29626.53   1542.72 o
 -11   5   8    33024.04    32746.60    625.98 o
  -9   5   8    14499.62    14479.80    336.51 o
  -7   5   8    22918.73    23303.17    363.84 o
  -5   5   8    31543.30    32394.76    543.95 o
  -3   5   8     9185.77     9082.93    194.13 o
  -1   5   8    24345.49    25091.72    428.61 o
   1   5   8    15129.97    16137.95    303.31 o
   3   5   8     3215.59     3388.91    115.37 o
   5   5   8    10543.35    10584.53    280.05 o
   7   5   8    18107.53    19370.46    508.82 o
   9   5   8     7083.82     7062.03    363.58 o
  11   5   8     3228.42     3721.30    295.12 o
  13   5   8     4698.49     4377.52    340.00 o
  15   5   8     3152.98     3253.57    344.94 o
  17   5   8     3033.28     3001.80    471.30 o
 -22   6   8      603.27      364.86    230.63 o
 -20   6   8      588.87      527.52    218.38 o
 -18   6   8     1872.09     2021.56    209.06 o
 -16   6   8     1866.05     2138.33    226.70 o
 -14   6   8     2081.37     2058.22    183.92 o
 -12   6   8     1743.12     1771.46    135.46 o
 -10   6   8     7243.83     7043.98    320.02 o
  -8   6   8     2633.17     2640.30    104.61 o
  -6   6   8     2379.15     2518.34    109.77 o
  -4   6   8     3646.18     3762.45    131.58 o
  -2   6   8     4201.03     4455.98    173.34 o
   0   6   8     1513.74     1543.29    108.92 o
   2   6   8      129.19      236.42     69.15 o
   4   6   8     2673.43     2656.11    145.49 o
   6   6   8     1351.74     1575.92    128.42 o
   8   6   8       11.25      -70.57     76.41 o
  10   6   8        6.73      -10.09     96.02 o
  12   6   8      302.48      331.90    177.74 o
  14   6   8        9.51       -0.90    175.46 o
  16   6   8       72.02       36.26    213.52 o
 -21   7   8     6602.07     7438.09    484.59 o
 -19   7   8    10270.89    10781.50    537.77 o
 -17   7   8    18304.75    19838.68    719.21 o
 -15   7   8    19934.36    21315.78    601.76 o
 -13   7   8    32747.17    34715.07    724.40 o
 -11   7   8    39645.73    40753.36    712.27 o
  -9   7   8    29775.72    31286.88    630.71 o
  -7   7   8    57333.71    59607.15   1140.25 o
  -5   7   8    60670.52    52478.07   4412.07 o
  -3   7   8    35305.87    34308.79   1005.45 o
  -1   7   8    44971.00    45443.94    867.66 o
   1   7   8    44589.20    44175.06   1335.34 o
   3   7   8    30375.31    31481.99    653.06 o
   5   7   8    33595.87    32278.80    674.52 o
   7   7   8    20041.85    20587.61    592.08 o
   9   7   8    15131.27    15094.63    639.13 o
  11   7   8    13380.21    13303.72    466.57 o
  13   7   8     7151.72     7503.53    731.39 o
  15   7   8     4095.13     4336.20    534.14 o
 -20   8   8      575.10      857.00    258.47 o
 -18   8   8     1271.76     1551.00    273.48 o
 -16   8   8     2900.50     3112.40    300.23 o
 -14   8   8     3324.65     3213.79    323.75 o
 -12   8   8     5173.86     5367.66    576.04 o
 -10   8   8    12896.24    11980.57    534.63 o
  -8   8   8    17799.15    17899.69    436.41 o
  -6   8   8    14759.75    14995.59    314.70 o
  -4   8   8    19372.14    19051.11    508.03 o
  -2   8   8    35918.66    35317.80   1730.13 o
   0   8   8    23346.22    23559.12    528.03 o
   2   8   8    20577.98    19487.15   1192.73 o
   4   8   8    29313.59    29819.21    665.57 o
   6   8   8    21725.56    21806.47    966.48 o
   8   8   8     5640.52     5306.60    348.52 o
  10   8   8     8573.56     9038.73    386.76 o
  12   8   8     5486.94     5519.35    333.36 o
  14   8   8     2394.77     2585.87    350.99 o
 -19   9   8      608.45      809.94    404.97 o
 -17   9   8      490.62      883.26    377.04 o
 -15   9   8      646.22     1041.77    232.03 o
 -13   9   8     1462.37     1618.42    248.01 o
 -11   9   8     1699.52     1688.18    235.74 o
  -9   9   8      630.06      646.51    141.64 o
  -7   9   8     1944.22     1760.96    182.72 o
  -5   9   8      444.97      610.95    165.52 o
  -3   9   8      704.38      824.13    150.53 o
  -1   9   8     2074.61     1931.19    182.08 o
   1   9   8     2013.57     1697.18    353.09 o
   3   9   8     1033.30     1174.84    173.36 o
   5   9   8     3330.12     3204.23    201.98 o
   7   9   8     2627.56     2573.18    214.66 o
   9   9   8     2129.12     2145.55    233.45 o
  11   9   8     1630.54     1901.78    237.79 o
  13   9   8      998.36     1096.13    276.19 o
 -18  10   8      371.74      307.22    352.60 o
 -16  10   8      543.32      820.42    387.52 o
 -14  10   8      139.97      325.02    194.54 o
 -12  10   8      355.37      301.24    180.35 o
 -10  10   8     2216.98     2286.87    219.02 o
  -8  10   8     1767.72     1739.86    199.36 o
  -6  10   8     1030.36     1021.39    208.59 o
  -4  10   8     2222.39     2399.01    277.31 o
  -2  10   8     2955.35     3090.87    305.99 o
   0  10   8     3275.45     3223.79    295.06 o
   2  10   8     3060.21     3115.55    246.44 o
   4  10   8     7793.29     7611.91    436.88 o
   6  10   8     4884.85     5176.12    269.68 o
   8  10   8     2616.66     2361.50    248.16 o
  10  10   8     2476.12     2529.38    399.52 o
 -15  11   8     1020.47     1116.25    373.55 o
 -13  11   8     1630.08     1332.50    310.71 o
 -11  11   8     2460.07     2313.45    315.72 o
  -9  11   8     6923.11     6421.82    369.03 o
  -7  11   8     7089.89     6393.89    488.76 o
  -5  11   8     4703.17     4534.37    370.78 o
  -3  11   8     5076.85     4776.11    534.14 o
  -1  11   8     5738.71     5214.38    402.36 o
   1  11   8     6802.05     6324.65    484.97 o
   3  11   8     7714.81     7357.46    453.83 o
   5  11   8     6739.36     6411.58    379.51 o
   7  11   8     5293.12     4478.00    640.62 o
   9  11   8     3295.32     2993.57    394.77 o
 -12  12   8     7967.77     7587.95    524.05 o
 -10  12   8     7363.51     6314.88    495.74 o
  -8  12   8     6541.29     6109.68    442.86 o
  -6  12   8    10402.97    10380.48    567.63 o
  -4  12   8    10880.09    10765.24    578.88 o
  -2  12   8    12847.83    12402.81    634.37 o
   0  12   8    10431.13     9834.72   1239.35 o
   2  12   8     8453.49     8439.38    433.09 o
   4  12   8     8459.09     8000.60    564.74 o
   6  12   8     7264.96     7149.80    527.66 o
  -9  13   8      156.23      307.22    328.17 o
  -7  13   8       31.63     -100.42    213.52 o
  -5  13   8      109.39      105.92    223.63 o
  -3  13   8       10.03      -26.77    226.11 o
  -1  13   8       35.80      181.11    227.04 o
   1  13   8       10.63      -69.65    228.15 o
   3  13   8      141.93      174.85    228.14 o
 -25   1   9     2933.97     3502.84    315.80 o
 -23   1   9     2846.32     2813.40    262.78 o
 -21   1   9     2092.07     2009.52    209.51 o
 -19   1   9     6192.45     6443.69    516.54 o
 -17   1   9    14822.94    14110.65    429.82 o
 -15   1   9    17502.17    17205.94    533.60 o
 -13   1   9    23105.00    21607.62   1509.38 o
 -11   1   9    38781.01    40829.35    933.23 o
  -9   1   9    31799.50    32335.38    588.35 o
  -7   1   9    35300.91    33826.08    516.16 o
  -5   1   9    29251.29    30188.10    576.55 o
  -3   1   9    96125.92   101503.27   1913.38 o
  -1   1   9    75146.21    82091.46   1559.76 o
   1   1   9    62830.74    65897.15   1553.74 o
   3   1   9    50911.76    53073.32   1286.86 o
   5   1   9    40229.30    40529.90   1030.59 o
   7   1   9    26762.25    26210.03    737.80 o
   9   1   9    22198.23    21440.43    724.41 o
  11   1   9    13827.19    13315.96    499.96 o
  13   1   9     4598.38     4347.88    309.21 o
  15   1   9     3857.09     3778.67    329.00 o
  17   1   9     2310.26     2786.76    366.57 o
 -24   2   9      945.30     1285.65    219.63 o
 -22   2   9     2076.68     2285.21    236.54 o
 -20   2   9     3414.40     3249.29    239.00 o
 -18   2   9     2687.36     2589.42    201.01 o
 -16   2   9     1168.79     1060.24    133.79 o
 -14   2   9     1528.25     1553.07    111.43 o
 -12   2   9      123.56      155.78     85.54 o
 -10   2   9      196.67      243.22     70.55 o
  -8   2   9     3397.27     3594.60    105.18 o
  -6   2   9      156.60      204.19     43.33 o
  -4   2   9     7718.41     9533.36    200.25 o
  -2   2   9     8425.28    10365.62    220.17 o
   0   2   9     2545.65     2626.55     94.73 o
   2   2   9      717.15      771.14     70.91 o
   4   2   9      494.51      525.70     71.97 o
   6   2   9      290.62      244.94     74.97 o
   8   2   9     2975.14     2974.20    259.26 o
  10   2   9       90.86       84.41    102.89 o
  12   2   9      243.37      398.89    113.30 o
  14   2   9     1144.81     1352.66    170.46 o
  16   2   9     2109.93     2221.33    231.52 o
 -23   3   9     3345.38     3548.80    374.01 o
 -21   3   9     6142.20     6075.55    496.42 o
 -19   3   9    12083.13    11820.45    875.41 o
 -17   3   9    15960.83    16484.29   1086.81 o
 -15   3   9    16309.27    15669.72   1028.12 o
 -13   3   9    45042.46    45598.36   1833.70 o
 -11   3   9    45469.45    45541.13    967.91 o
  -9   3   9    51915.66    52594.86    928.20 o
  -7   3   9   121750.57   131498.77   1847.27 o
  -5   3   9    77473.60    76788.41   1844.51 o
  -3   3   9    50703.33    52442.42   1050.00 o
  -1   3   9    89241.71    94968.53   1584.02 o
   1   3   9    61679.43    66261.86   1130.08 o
   3   3   9    69199.95    73489.86   1255.99 o
   5   3   9    71233.29    75453.44   2063.98 o
   7   3   9    22266.80    22932.60    578.32 o
   9   3   9    11884.40    12554.25    321.11 o
  11   3   9    11526.64    11678.86    586.12 o
  13   3   9     7405.33     7439.95    319.31 o
  15   3   9     4828.22     4390.39    360.23 o
  17   3   9     3410.35     3203.89    397.99 o
 -24   4   9     5702.45     6251.12    675.22 o
 -22   4   9    10416.03    10082.00    930.57 o
 -20   4   9    13809.75    14269.64   1863.30 o
 -18   4   9    20462.46    20073.79   2132.00 o
 -16   4   9    25218.82    24313.88   2069.07 o
 -14   4   9    58676.65    58173.35   2554.10 o
 -12   4   9    35441.28    35148.38    846.55 o
 -10   4   9    37789.28    37401.25    704.49 o
  -8   4   9    42887.34    42095.12    826.60 o
  -6   4   9    57210.68    58301.42    915.77 o
  -4   4   9    42920.32    43577.47    775.23 o
  -2   4   9    70908.09    78635.27   2319.70 o
   0   4   9    42218.41    43166.22    691.31 o
   2   4   9    32275.79    32537.66    542.34 o
   4   4   9    30867.07    30354.29    520.51 o
   6   4   9    29737.37    29873.15    582.36 o
   8   4   9    24168.82    24538.17    643.48 o
  10   4   9    13584.14    14319.33    921.66 o
  12   4   9     8913.15     9205.46    446.80 o
  14   4   9     7882.29     8150.90   1403.44 o
  16   4   9     5023.16     5587.33    426.53 o
 -23   5   9      102.33      -52.92    167.91 o
 -21   5   9       40.61      103.28    152.72 o
 -19   5   9      150.19      235.82    141.01 o
 -17   5   9       80.29      -26.38    115.57 o
 -15   5   9       40.50       77.83     86.54 o
 -13   5   9       18.75       20.01     78.46 o
 -11   5   9      648.24      654.77     90.14 o
  -9   5   9     2393.57     2250.41    130.14 o
  -7   5   9     2419.20     2492.66    152.22 o
  -5   5   9      600.95      504.07     65.31 o
  -3   5   9     2262.18     2287.66     93.09 o
  -1   5   9     1784.04     2185.29    247.96 o
   1   5   9     3948.01     3931.14    125.64 o
   3   5   9     1259.63     1343.68    104.69 o
   5   5   9     2489.69     2314.55    133.31 o
   7   5   9      303.94      146.06     69.37 o
   9   5   9       47.36      282.21    132.50 o
  11   5   9       90.55      318.14    161.05 o
  13   5   9      143.75      105.80    161.34 o
  15   5   9       75.85      138.69    206.26 o
 -22   6   9     3328.68     3780.54    366.28 o
 -20   6   9     4649.72     4496.20    309.38 o
 -18   6   9     9158.64     9155.57    460.41 o
 -16   6   9     6904.76     7063.49    531.79 o
 -14   6   9     4863.81     5077.45    220.83 o
 -12   6   9    13897.29    13474.16    352.79 o
 -10   6   9     5559.56     6023.79    181.11 o
  -8   6   9     7750.23     8329.61    185.89 o
  -6   6   9     3553.55     3968.53    188.43 o
  -4   6   9     1739.04     1900.92    100.10 o
  -2   6   9     3337.77     3596.90    186.44 o
   0   6   9     4076.93     4095.15    166.82 o
   2   6   9     2980.80     3147.44    154.52 o
   4   6   9    12956.94    13297.80    371.88 o
   6   6   9     1544.83     1616.98    134.37 o
   8   6   9     1341.18     1363.64    134.01 o
  10   6   9     6298.73     6455.72    377.77 o
  12   6   9     3747.21     4749.78    365.83 o
  14   6   9     2569.32     2750.30    340.43 o
 -21   7   9      106.67      208.09    218.67 o
 -19   7   9       91.29      -90.63    188.74 o
 -17   7   9      515.93      461.00    230.41 o
 -15   7   9        7.52       99.48    107.16 o
 -13   7   9        5.41      -49.52     87.35 o
 -11   7   9       54.25       71.88     69.25 o
  -9   7   9      279.09      289.19     71.39 o
  -7   7   9       27.89       62.50     43.49 o
  -5   7   9      289.74      400.13     94.43 o
  -3   7   9     1834.14     1942.70    152.29 o
  -1   7   9      421.84      478.90    118.42 o
   1   7   9      178.97      207.29     82.53 o
   3   7   9       11.53       39.89     79.52 o
   5   7   9      298.78      429.01    103.44 o
   7   7   9     1076.98     1096.88    133.19 o
   9   7   9       92.04      131.85    115.65 o
  11   7   9      119.71       57.46    173.40 o
  13   7   9        6.14       10.72    192.36 o
 -20   8   9     4532.43     4557.26    400.63 o
 -18   8   9     6672.98     7249.68    455.71 o
 -16   8   9     8943.83     9661.42    478.41 o
 -14   8   9    14599.32    14680.65    613.15 o
 -12   8   9    21355.89    21695.66    766.47 o
 -10   8   9    16388.47    15455.12    476.83 o
  -8   8   9    12031.20    11667.35    274.66 o
  -6   8   9    16033.48    16378.16    462.96 o
  -4   8   9    22618.53    21186.23    717.55 o
  -2   8   9    30267.23    30211.20   1438.13 o
   0   8   9    14200.90    14011.22    375.33 o
   2   8   9    13866.24    13808.68    564.37 o
   4   8   9    11895.58    11632.55    347.60 o
   6   8   9    10552.46    11220.90    442.43 o
   8   8   9     8422.66     7798.54    346.83 o
  10   8   9     8674.24     8473.92    381.68 o
  12   8   9     3166.56     3454.06    365.35 o
 -19   9   9     1553.04     2178.47    513.20 o
 -17   9   9     1932.71     1605.92    415.44 o
 -15   9   9      599.24      687.44    214.56 o
 -13   9   9     4169.21     4644.04    356.40 o
 -11   9   9     6286.47     6363.59    381.11 o
  -9   9   9     7261.88     7288.91    323.21 o
  -7   9   9    17723.20    16752.10    627.64 o
  -5   9   9    11768.95    10515.64    368.50 o
  -3   9   9     4788.14     4674.03    246.66 o
  -1   9   9    10735.56    10351.05    391.40 o
   1   9   9    12910.84    12961.58    375.39 o
   3   9   9    11699.06    10774.47    562.35 o
   5   9   9     8511.52     8584.98    314.01 o
   7   9   9     3060.31     3369.84    224.52 o
   9   9   9     2714.61     2782.58    262.19 o
  11   9   9     1981.40     2170.17    257.32 o
 -18  10   9     2212.20     2660.24    551.60 o
 -16  10   9     3026.01     3351.21    375.20 o
 -14  10   9     4088.91     4514.71    386.19 o
 -12  10   9     5746.77     5783.72    412.06 o
 -10  10   9     4843.19     5017.94    295.07 o
  -8  10   9    12876.66    12470.83    789.00 o
  -6  10   9    13999.33    12795.86    561.60 o
  -4  10   9     5475.04     5139.13    368.82 o
  -2  10   9     6671.06     6531.85    410.04 o
   0  10   9    11731.05    12120.76    457.82 o
   2  10   9    10344.08    10112.86    399.59 o
   4  10   9    10266.77    10097.71    355.18 o
   6  10   9     8314.22     7865.74    326.13 o
   8  10   9     2578.71     2474.62    262.41 o
  10  10   9     1405.98     1449.59    247.87 o
 -15  11   9     7352.24     8283.98    811.69 o
 -13  11   9    13234.15    12784.86    644.29 o
 -11  11   9    12673.30    12811.77    634.30 o
  -9  11   9    12444.51    13074.24   1059.56 o
  -7  11   9    15063.50    14739.92    649.69 o
  -5  11   9    18954.84    19090.84    762.75 o
  -3  11   9    21272.67    20338.03   1040.36 o
  -1  11   9    21660.34    20222.89   1398.20 o
   1  11   9    14561.95    15230.36    555.65 o
   3  11   9    13727.97    14400.45    803.01 o
   5  11   9    11982.01    12668.95    525.02 o
   7  11   9     9029.73     9798.49   1440.09 o
   9  11   9     5816.50     6351.42   1190.48 o
 -12  12   9      226.15      227.55    225.06 o
 -10  12   9      362.77      415.44    314.20 o
  -8  12   9      177.48      395.17    235.74 o
  -6  12   9      281.71      380.11    234.36 o
  -4  12   9      328.15      400.31    242.70 o
  -2  12   9      126.57      114.75    227.54 o
   0  12   9       45.40      101.58    228.59 o
   2  12   9       14.87     -155.93    168.12 o
   4  12   9      112.97       50.11    198.84 o
   6  12   9       39.39     -116.73    220.10 o
  -9  13   9     1190.02      918.17    391.01 o
  -7  13   9      586.05      699.12    270.30 o
  -5  13   9      548.80      641.02    273.18 o
  -3  13   9      940.91      913.17    266.91 o
  -1  13   9     1168.17     1336.79    292.52 o
   1  13   9     1158.54     1193.16    297.19 o
 -24   0  10     4234.72     4465.52    377.29 o
 -22   0  10     9556.90     8410.14    687.75 o
 -20   0  10    16616.93    14610.39    869.29 o
 -18   0  10    33782.30    31989.24   1396.45 o
 -16   0  10    48033.88    45213.64   1773.49 o
 -14   0  10    48805.38    48107.80   1804.92 o
 -12   0  10    70297.02    69323.72   1705.78 o
 -10   0  10   137907.61   144365.00   3397.59 o
  -8   0  10   127161.09   124851.87   3094.89 o
  -6   0  10   138111.09   139840.63   2840.94 o
  -4   0  10   133554.69   128976.38   4171.90 o
  -2   0  10   222526.91   237145.61   7530.37 o
   0   0  10   160451.83   176385.94   5652.14 o
   2   0  10   106838.43   109035.03   3571.43 o
   4   0  10    50462.59    47161.70   1661.78 o
   6   0  10    52115.14    46784.66   1689.71 o
   8   0  10    22239.36    21421.58    928.64 o
  10   0  10    19156.57    17825.72    855.33 o
  12   0  10    10295.31     8357.77    565.56 o
  14   0  10     7085.90     6842.62    565.56 o
  16   0  10     3052.77     3302.61    492.25 o
 -25   1  10     2158.95     2460.28    276.45 o
 -23   1  10     1697.31     1524.21    214.79 o
 -21   1  10     2352.40     2481.46    221.84 o
 -19   1  10     2747.43     2741.94    327.83 o
 -17   1  10     2637.59     2769.52    191.61 o
 -15   1  10     6692.48     6691.70    346.78 o
 -13   1  10    17124.56    16851.52    319.99 o
 -11   1  10    10320.93    10037.67    239.87 o
  -9   1  10     8228.61     7747.20    190.53 o
  -7   1  10    10666.64     9825.56    169.68 o
  -5   1  10    35788.39    36080.91    905.97 o
  -3   1  10    38074.79    40041.49    796.55 o
  -1   1  10    14901.85    13970.58    321.80 o
   1   1  10    10521.36    10597.13    341.84 o
   3   1  10    12409.71    12792.05    405.14 o
   5   1  10    16611.97    15487.72    483.68 o
   7   1  10     9862.53     9801.93    377.60 o
   9   1  10     3129.55     3115.97    230.33 o
  11   1  10      398.04      423.56    136.86 o
  13   1  10     3764.21     3275.97    287.52 o
  15   1  10     2150.48     2111.97    282.73 o
  17   1  10     1426.73     1348.87    212.01 o
 -24   2  10     4450.96     4466.79    325.11 o
 -22   2  10     2921.85     2916.94    250.78 o
 -20   2  10     3677.83     3539.39    245.65 o
 -18   2  10     2543.10     3029.24    264.39 o
 -16   2  10    12257.55    11013.30    359.89 o
 -14   2  10    15204.05    15505.58    432.26 o
 -12   2  10    12850.60    13237.59    307.97 o
 -10   2  10     9583.75     9725.61    234.38 o
  -8   2  10    19584.11    18973.35    326.01 o
  -6   2  10     4427.64     4173.57    168.80 o
  -4   2  10    39472.37    40937.71    839.77 o
  -2   2  10    32441.89    34128.73    610.83 o
   0   2  10     7485.54     7203.52    233.18 o
   2   2  10    17772.63    18161.43    572.85 o
   4   2  10    18759.28    19746.77    462.74 o
   6   2  10     3684.53     3845.86    152.53 o
   8   2  10     4335.35     4198.41    250.64 o
  10   2  10     2867.82     3248.91    198.09 o
  12   2  10     1406.00     1511.06    169.29 o
  14   2  10     2781.99     3012.14    235.56 o
  16   2  10     2304.55     2606.93    250.37 o
 -23   3  10      865.65     1078.56    340.71 o
 -21   3  10     2309.39     3100.47    441.96 o
 -19   3  10     9392.36     9277.61    857.00 o
 -17   3  10     4860.29     4497.36    255.27 o
 -15   3  10      292.57      291.98     99.94 o
 -13   3  10      426.74      303.06    159.42 o
 -11   3  10      898.93      902.21     83.56 o
  -9   3  10     3576.22     3392.51    116.39 o
  -7   3  10     1396.68     1524.80     78.44 o
  -5   3  10     2460.70     2648.49    102.03 o
  -3   3  10      353.12      376.52     55.43 o
  -1   3  10     7072.77     7434.08    186.26 o
   1   3  10     2218.94     2251.50    100.68 o
   3   3  10     3746.62     3609.58    133.43 o
   5   3  10     4662.50     4413.55    159.24 o
   7   3  10     3326.58     3047.75    223.23 o
   9   3  10     2709.55     2792.74    155.13 o
  11   3  10     4976.64     5430.12    260.60 o
  13   3  10     3112.69     2985.47    229.34 o
  15   3  10     2411.40     2565.26    441.63 o
 -24   4  10      480.94      650.72    202.17 o
 -22   4  10     1220.40     1222.83    209.48 o
 -20   4  10     4199.61     4458.13    511.81 o
 -18   4  10    12312.36    12294.51    607.80 o
 -16   4  10     3975.78     3928.19    226.92 o
 -14   4  10     3835.77     3824.65    245.40 o
 -12   4  10     6432.53     5447.47    595.61 o
 -10   4  10    12751.78    12361.32    387.00 o
  -8   4  10    15039.97    15211.76    325.30 o
  -6   4  10    14376.75    14644.43    407.15 o
  -4   4  10     7485.22     7455.98    196.88 o
  -2   4  10     9027.14     9168.65    202.17 o
   0   4  10     6812.68     6769.97    173.58 o
   2   4  10    16289.57    16412.10    519.52 o
   4   4  10    12624.38    13113.02    473.16 o
   6   4  10     1562.51     1728.79    125.47 o
   8   4  10     5472.01     5343.01    279.67 o
  10   4  10     6313.15     6213.99    696.48 o
  12   4  10     1295.41     1264.09    272.31 o
  14   4  10      915.58     1108.41    232.61 o
  16   4  10     1671.75     1426.38    278.66 o
 -23   5  10     4909.86     5211.52    483.67 o
 -21   5  10     5565.55     5434.57    366.44 o
 -19   5  10     6278.23     6526.89    546.02 o
 -17   5  10     3830.93     3656.10    444.56 o
 -15   5  10    12422.68    11475.74    331.93 o
 -13   5  10    18588.06    18887.04    441.38 o
 -11   5  10     2315.22     2554.01    141.02 o
  -9   5  10     4753.82     4779.21    206.66 o
  -7   5  10     9320.97     9210.53    239.13 o
  -5   5  10     5559.33     5649.27    172.74 o
  -3   5  10    12660.77    12865.46    262.95 o
  -1   5  10    14911.20    16171.16    450.47 o
   1   5  10     7211.95     7211.93    329.55 o
   3   5  10    12968.84    11957.57    307.40 o
   5   5  10    11915.42    12510.71    325.97 o
   7   5  10     7109.18     7276.96    551.81 o
   9   5  10     9435.92     9956.29    885.00 o
  11   5  10     7151.45     7902.46    428.77 o
  13   5  10     7364.57     8011.01    689.50 o
  15   5  10     5484.97     5880.58    451.43 o
 -22   6  10      392.42      405.98    237.98 o
 -20   6  10      134.82      250.81    167.77 o
 -18   6  10      563.78      640.97    194.53 o
 -16   6  10       66.59       66.48    117.56 o
 -14   6  10     3014.93     3227.99    182.80 o
 -12   6  10     1443.16     1366.07    125.64 o
 -10   6  10      139.56      179.84     65.00 o
  -8   6  10      114.25      177.51     54.43 o
  -6   6  10     1311.57     1353.69     98.07 o
  -4   6  10     2473.34     2297.00    152.51 o
  -2   6  10      498.62      617.88     89.04 o
   0   6  10       21.12        7.65     68.81 o
   2   6  10       49.54      111.61     75.74 o
   4   6  10     1940.33     2092.09    141.32 o
   6   6  10     1463.65     1417.66    134.73 o
   8   6  10     1476.37      986.27    322.15 o
  10   6  10      175.37      261.26    161.89 o
  12   6  10      314.10      164.44    340.39 o
  14   6  10      465.80      508.11    231.69 o
 -21   7  10     8756.86     9262.93    652.84 o
 -19   7  10    13267.17    15491.17    652.17 o
 -17   7  10     9100.44     9785.88    481.43 o
 -15   7  10    17196.73    17606.91    461.88 o
 -13   7  10    28305.64    29744.70    766.24 o
 -11   7  10    18464.75    19108.47    398.98 o
  -9   7  10    24836.48    25128.16    540.88 o
  -7   7  10    38019.58    40382.86    670.20 o
  -5   7  10    15775.55    15819.79    442.73 o
  -3   7  10    23248.73    23562.42    598.33 o
  -1   7  10    43079.86    44790.18    870.33 o
   1   7  10    36934.35    38390.49    920.12 o
   3   7  10    22212.84    22425.45    558.32 o
   5   7  10    15977.27    16193.56    635.92 o
   7   7  10    13493.45    14523.96    709.49 o
   9   7  10    13605.14    14072.79    580.47 o
  11   7  10     9350.17    10262.70    528.13 o
  13   7  10     8631.94     8529.47    809.94 o
 -20   8  10     1808.57     1919.19    310.61 o
 -18   8  10     5015.94     5644.88    404.49 o
 -16   8  10     6722.05     7210.92    441.88 o
 -14   8  10    12197.86    13381.54    583.82 o
 -12   8  10    16597.17    17980.10    674.89 o
 -10   8  10    14767.15    14854.00    397.45 o
  -8   8  10    17519.43    16789.14    395.17 o
  -6   8  10    33126.74    33420.61   1473.26 o
  -4   8  10    36008.22    36826.10    889.08 o
  -2   8  10    22718.43    23542.45    536.71 o
   0   8  10    10379.43    10261.07    316.35 o
   2   8  10    15015.82    14501.90    412.70 o
   4   8  10    11183.29    10979.20    343.48 o
   6   8  10     9135.48     9504.57    534.65 o
   8   8  10     6505.35     6644.55    333.79 o
  10   8  10     2115.98     2224.87    270.96 o
  12   8  10      236.05      438.14    241.92 o
 -19   9  10     1196.67     1515.15    446.86 o
 -17   9  10     1499.10     2024.86    457.34 o
 -15   9  10     2112.54     2364.30    300.41 o
 -13   9  10     1738.47     1908.30    260.01 o
 -11   9  10      207.07      169.19    110.49 o
  -9   9  10      166.72      197.76    124.94 o
  -7   9  10     1940.05     1856.13    233.54 o
  -5   9  10     1479.46     1421.32    164.36 o
  -3   9  10     1443.45      921.59    469.87 o
  -1   9  10      831.85      761.88    126.10 o
   1   9  10      541.60      625.24    119.76 o
   3   9  10      881.56      930.12    139.76 o
   5   9  10     1258.95     1523.33    174.57 o
   7   9  10     1659.69     1592.42    180.36 o
   9   9  10      689.31      787.97    193.13 o
  11   9  10      451.19      420.68    185.94 o
 -18  10  10     1663.22     1368.52    439.88 o
 -16  10  10     1460.53     1565.69    291.78 o
 -14  10  10     1633.31     1920.98    596.98 o
 -12  10  10     2899.53     3161.11    327.08 o
 -10  10  10     3951.52     3986.12    363.53 o
  -8  10  10     4122.48     3860.47    324.58 o
  -6  10  10     1592.03     1791.44    255.42 o
  -4  10  10     3120.49     3187.60    319.04 o
  -2  10  10     2303.28     2379.15    361.33 o
   0  10  10     1898.49     2053.18    227.46 o
   2  10  10     4838.94     5091.78    311.41 o
   4  10  10     3344.42     3754.98    240.71 o
   6  10  10      166.72      354.80    147.23 o
   8  10  10     1080.80     1264.74    219.93 o
  10  10  10     1176.68     1554.65    251.46 o
 -15  11  10     1341.58     1163.89    276.35 o
 -13  11  10     1727.30     1492.98    289.11 o
 -11  11  10     5942.17     5542.85    434.47 o
  -9  11  10     8077.10     7099.22    450.39 o
  -7  11  10     5501.08     5144.30    402.66 o
  -5  11  10     5768.66     5447.23    412.53 o
  -3  11  10     7456.49     7176.53    476.17 o
  -1  11  10     5697.86     4629.32    399.89 o
   1  11  10     7484.00     6864.69    384.36 o
   3  11  10     5242.79     5041.69    376.99 o
   5  11  10     1775.34     1815.60    259.53 o
   7  11  10     1000.73      984.87    280.61 o
 -12  12  10     5546.50     5128.33    449.27 o
 -10  12  10     6782.55     7230.13    736.63 o
  -8  12  10     6300.42     5744.26    446.31 o
  -6  12  10     8241.04     8501.07    533.15 o
  -4  12  10    10910.82    10322.71    591.91 o
  -2  12  10    11444.53    10911.50    612.08 o
   0  12  10     7709.31     6559.54    492.54 o
   2  12  10     6733.11     6754.92    576.93 o
   4  12  10     6208.57     6291.80    480.74 o
  -9  13  10       25.79       66.33    324.68 o
  -7  13  10        3.96      -48.26    222.01 o
  -5  13  10      584.70      324.68    249.33 o
  -3  13  10      318.28      230.38    236.95 o
  -1  13  10       61.14      215.93    233.27 o
   1  13  10       12.89      425.92    342.13 o
 -25   1  11     3424.47     3594.52    417.90 o
 -23   1  11     4427.06     4701.59    424.37 o
 -21   1  11    10715.96    11108.13    474.64 o
 -19   1  11    12368.17    12868.99    431.80 o
 -17   1  11    11868.40    11356.18    499.78 o
 -15   1  11    25923.83    26346.86   1115.64 o
 -13   1  11    26986.98    27207.38    477.76 o
 -11   1  11    30801.52    31671.65    597.14 o
  -9   1  11    44464.48    43874.60    667.09 o
  -7   1  11    46010.36    47199.78    651.05 o
  -5   1  11    28397.12    28862.60    759.09 o
  -3   1  11    58942.85    61854.82   1376.41 o
  -1   1  11    22310.93    23097.24    498.17 o
   1   1  11    10637.55    10155.85    558.58 o
   3   1  11    23422.01    24304.53    678.74 o
   5   1  11    10013.79    10126.50    371.03 o
   7   1  11     2898.42     3153.96    215.48 o
   9   1  11     4339.94     4184.05    269.63 o
  11   1  11     7852.12     7317.08    375.20 o
  13   1  11     3447.14     3411.92    305.99 o
  15   1  11     3162.36     3114.73    331.92 o
 -24   2  11      322.92      234.30    176.23 o
 -22   2  11      423.74      322.21    151.81 o
 -20   2  11      130.57      337.91    134.40 o
 -18   2  11      370.36      239.12    115.60 o
 -16   2  11      170.26      248.58     85.22 o
 -14   2  11      241.62      270.14     76.31 o
 -12   2  11      143.87      112.67     84.66 o
 -10   2  11      144.63      214.41     54.37 o
  -8   2  11      158.26      281.44     48.00 o
  -6   2  11      178.44      164.25     47.94 o
  -4   2  11      993.84     1026.85     91.94 o
  -2   2  11      187.97      309.51     47.61 o
   0   2  11      529.31      546.70     64.66 o
   2   2  11      176.48      281.50     62.22 o
   4   2  11     2684.77     2682.49    141.92 o
   6   2  11     1676.03     1593.10    111.68 o
   8   2  11     1711.41     1566.08    139.74 o
  10   2  11     2462.11     2364.08    184.66 o
  12   2  11     4238.13     4292.10    253.40 o
  14   2  11     1631.72     1900.89    209.85 o
  16   2  11     1262.80     1428.57    266.06 o
 -23   3  11     5553.81     6199.63    495.22 o
 -21   3  11     8861.30     9645.12    828.42 o
 -19   3  11    10629.71    11107.79    963.35 o
 -17   3  11    16789.29    17271.23   1505.99 o
 -15   3  11    27060.62    26899.62    839.67 o
 -13   3  11    25949.61    26483.47    546.47 o
 -11   3  11    41559.46    41504.86    771.56 o
  -9   3  11    61057.94    63752.25    950.85 o
  -7   3  11    43419.43    42115.99    763.33 o
  -5   3  11    43901.03    46047.62   1213.39 o
  -3   3  11    86668.86    93831.03   1959.67 o
  -1   3  11    49790.59    53432.32    935.22 o
   1   3  11    41541.75    43940.77    788.78 o
   3   3  11    26273.07    27302.80    532.81 o
   5   3  11    15631.58    16679.77    374.56 o
   7   3  11    14162.20    13917.81    688.83 o
   9   3  11    13887.01    14477.42    478.62 o
  11   3  11     5580.14     5448.64    267.81 o
  13   3  11     4391.69     4516.49    350.32 o
  15   3  11     3039.54     3313.45    351.41 o
 -24   4  11     3030.63     3016.95    296.37 o
 -22   4  11     4678.80     4827.47    613.68 o
 -20   4  11     7522.51     7527.82    520.27 o
 -18   4  11    15350.59    14882.29   1064.70 o
 -16   4  11     8930.84     9386.83    345.93 o
 -14   4  11    17669.75    17525.04    494.08 o
 -12   4  11    14980.84    14710.58    353.19 o
 -10   4  11    26330.05    26282.69    420.06 o
  -8   4  11    32323.09    33432.11    610.39 o
  -6   4  11    49141.77    51525.60   1199.74 o
  -4   4  11    58773.80    66404.49   2551.25 o
  -2   4  11    45485.59    48601.09   1456.78 o
   0   4  11    35716.96    37058.80    684.26 o
   2   4  11    42310.13    43081.63    786.80 o
   4   4  11    33170.64    34386.26   1106.97 o
   6   4  11    28973.12    28866.78   1024.43 o
   8   4  11    33623.55    35215.09   1982.96 o
  10   4  11    16013.81    16608.97    780.27 o
  12   4  11    10385.24    10342.86    496.17 o
  14   4  11    11780.50    12502.68    596.16 o
 -23   5  11       16.54      145.48    183.23 o
 -21   5  11       52.72      -11.38    149.22 o
 -19   5  11       23.27     -109.47    130.14 o
 -17   5  11       15.17     -102.26    102.26 o
 -15   5  11       20.30       94.70     87.96 o
 -13   5  11     3413.74     3112.86    164.81 o
 -11   5  11    15728.33    10961.27   3519.00 o
  -9   5  11      202.23      227.47     61.14 o
  -7   5  11      719.50      570.63     71.19 o
  -5   5  11     1634.22     1650.74    172.33 o
  -3   5  11      875.39      734.89     86.13 o
  -1   5  11     1042.79     1161.68     82.48 o
   1   5  11     3892.75     3823.38    165.32 o
   3   5  11       95.15      -17.93     88.43 o
   5   5  11       27.04       86.78     94.99 o
   7   5  11      443.78      468.10    125.97 o
   9   5  11       85.01      151.85    153.61 o
  11   5  11       20.98        0.00    147.51 o
  13   5  11       50.19      270.97    206.75 o
  15   5  11      163.86       31.11    208.32 o
 -22   6  11     2228.33     2356.95    268.48 o
 -20   6  11     4019.13     4291.78    307.73 o
 -18   6  11      931.39     1005.05    174.56 o
 -16   6  11      678.56      721.38    148.85 o
 -14   6  11     2053.47     2101.04    157.90 o
 -12   6  11     4446.08     4503.88    233.76 o
 -10   6  11     1430.11     1659.46    108.25 o
  -8   6  11     1653.20     1767.13    116.06 o
  -6   6  11     1272.39     1603.92    108.10 o
  -4   6  11     3879.46     4310.10    209.58 o
  -2   6  11     5026.49     5022.20    192.54 o
   0   6  11    16182.35    16527.23    396.71 o
   2   6  11    13137.92    13411.23    352.16 o
   4   6  11     3464.69     3410.46    176.87 o
   6   6  11     5128.18     6085.92    280.22 o
   8   6  11     9607.74     9708.84    659.82 o
  10   6  11     5688.45     5873.30    638.88 o
  12   6  11     7896.08     8192.02    537.63 o
  14   6  11     8399.77     9031.01    602.22 o
 -21   7  11      112.14      221.08    222.91 o
 -19   7  11      440.19      560.60    219.04 o
 -17   7  11      556.86      684.75    207.25 o
 -15   7  11     1474.05     1726.10    165.29 o
 -13   7  11      194.90      264.28     96.61 o
 -11   7  11       55.63      136.30     74.15 o
  -9   7  11      405.64      565.81     89.19 o
  -7   7  11     1079.76     1092.01    135.13 o
  -5   7  11      377.13      361.05    102.30 o
  -3   7  11      306.51      522.95    100.91 o
  -1   7  11      743.82      635.24    110.25 o
   1   7  11     1854.26     1701.50    208.11 o
   3   7  11       25.46      -39.62     86.75 o
   5   7  11      183.13      189.74    102.71 o
   7   7  11      105.41      101.41    105.45 o
   9   7  11      174.51      161.32    183.28 o
  11   7  11      353.50      303.03    211.05 o
  13   7  11      846.27      827.76    251.76 o
 -20   8  11     5334.21     5495.98    722.66 o
 -18   8  11     5873.84     7317.41    677.28 o
 -16   8  11     5019.09     5292.25    381.25 o
 -14   8  11     9764.76    10985.93    794.23 o
 -12   8  11     5032.01     4831.90    544.70 o
 -10   8  11     5604.17     5728.83    236.62 o
  -8   8  11    16158.59    15282.74    581.00 o
  -6   8  11    20251.88    20026.96    586.27 o
  -4   8  11    17303.70    17032.79    496.04 o
  -2   8  11    15366.43    16060.12    561.85 o
   0   8  11    10487.14    10104.46    321.40 o
   2   8  11    19657.92    18858.38    587.85 o
   4   8  11    10165.50     9738.12    327.91 o
   6   8  11     8064.34     8284.07    312.09 o
   8   8  11     9210.56     8947.63    599.84 o
  10   8  11     5031.81     5645.24    675.53 o
  12   8  11     3210.99     3716.96    494.00 o
 -19   9  11     1877.93     2209.89    488.76 o
 -17   9  11     3704.16     4370.90    572.55 o
 -15   9  11     7516.00     7594.29    457.88 o
 -13   9  11     4101.87     4238.22    344.31 o
 -11   9  11     4720.55     4211.18    436.74 o
  -9   9  11    12305.41    11658.54    425.95 o
  -7   9  11     7801.78     8136.21    280.64 o
  -5   9  11     4096.95     4287.73    322.00 o
  -3   9  11     9275.48     9042.88    368.02 o
  -1   9  11     7266.32     7083.41    295.29 o
   1   9  11     3737.98     3889.08    242.38 o
   3   9  11     2936.45     2941.10    207.44 o
   5   9  11     1879.36     2194.70    199.51 o
   7   9  11      837.68      858.78    183.14 o
   9   9  11     1034.09      939.96    195.93 o
 -18  10  11     2422.08     2880.18    551.60 o
 -16  10  11     2848.92     2838.51    348.20 o
 -14  10  11     2842.75     2971.33    334.43 o
 -12  10  11     6724.39     7526.51    458.96 o
 -10  10  11     7466.57     7669.43    362.47 o
  -8  10  11     5944.45     6652.58    406.22 o
  -6  10  11     7402.19     7406.73    438.89 o
  -4  10  11     9771.49     9542.10    621.42 o
  -2  10  11     8070.63     6891.84    434.93 o
   0  10  11     5768.04     5935.39    380.08 o
   2  10  11     4005.03     4024.14    244.64 o
   4  10  11     1641.90     1598.49    190.99 o
   6  10  11     2092.96     2298.73    225.40 o
   8  10  11     2029.06     2189.86    262.76 o
 -15  11  11     8685.46     9490.85    567.38 o
 -13  11  11     8130.48     7994.68    523.27 o
 -11  11  11     8081.33     8881.44    733.14 o
  -9  11  11    16145.68    16551.37    708.44 o
  -7  11  11    14173.17    14070.14    649.34 o
  -5  11  11    12755.90    13255.94   1143.35 o
  -3  11  11    16681.41    17278.04    749.24 o
  -1  11  11    13154.96    13413.55    783.76 o
   1  11  11     8817.70     9223.46    443.05 o
   3  11  11     9033.77     9718.79    462.41 o
   5  11  11     5311.36     5710.62    667.14 o
   7  11  11     4100.85     4018.57    783.76 o
 -12  12  11       85.91       80.30    293.26 o
 -10  12  11      167.08     -171.07    265.33 o
  -8  12  11        0.14     -132.66    207.36 o
  -6  12  11        4.36       69.18    221.80 o
  -4  12  11       75.48      166.13    236.07 o
  -2  12  11      201.33      234.23    237.59 o
   0  12  11     1041.53      878.47    283.77 o
   2  12  11     1006.12     1127.19    301.28 o
   4  12  11      230.69      404.40    205.69 o
  -7  13  11      457.14      308.64    247.64 o
  -5  13  11      782.32      670.97    269.90 o
  -3  13  11     1376.64     1427.78    308.67 o
  -1  13  11     1340.97      949.59    397.99 o
 -24   0  12    10460.79    10113.81    813.43 o
 -22   0  12    21871.71    22189.63   1207.93 o
 -20   0  12    26366.30    25946.09   1253.32 o
 -18   0  12    31388.95    30467.11   1368.52 o
 -16   0  12    46846.42    42724.47   1703.67 o
 -14   0  12    54895.79    57972.51   1471.55 o
 -12   0  12    69326.05    70555.11   2216.65 o
 -10   0  12   133334.95   136641.08   3183.76 o
  -8   0  12   110253.01   115728.70   2402.24 o
  -6   0  12   104200.64   109213.07   3602.85 o
  -4   0  12    80951.34    81891.48   2744.03 o
  -2   0  12    60224.67    62292.26   2129.59 o
   0   0  12    42298.45    42693.05   1525.62 o
   2   0  12    71776.62    74336.66   2534.56 o
   4   0  12    36213.75    37822.92   1420.89 o
   6   0  12    23836.24    23167.15    981.01 o
   8   0  12    14550.98    12711.21    673.79 o
  10   0  12    12503.38    11897.78    691.24 o
  12   0  12    10107.84     9768.19    649.35 o
  14   0  12     6771.63     6329.42    593.49 o
 -25   1  12      529.71      386.52    239.78 o
 -23   1  12      585.70      552.10    239.14 o
 -21   1  12      729.39      739.36    214.73 o
 -19   1  12     2609.27     1411.27    477.89 o
 -17   1  12     3679.91     3982.77    219.71 o
 -15   1  12     7179.20     7516.90    414.61 o
 -13   1  12    11549.72    11692.38    251.79 o
 -11   1  12     9515.56     8637.84    226.03 o
  -9   1  12    10574.11    10581.08    202.45 o
  -7   1  12    16238.37    16639.93    606.17 o
  -5   1  12    11607.54    11282.57    455.59 o
  -3   1  12    33172.03    34961.07    719.33 o
  -1   1  12    23351.50    23470.03    513.84 o
   1   1  12    16531.36    16144.26    494.91 o
   3   1  12    11175.26    10947.07    385.86 o
   5   1  12     7621.17     7650.93    324.45 o
   7   1  12     5362.08     5055.54    272.57 o
   9   1  12    15614.03    15068.27    544.96 o
  11   1  12     4004.52     3833.81    295.95 o
  13   1  12      843.19      701.52    195.31 o
  15   1  12      352.75      329.52    192.05 o
 -24   2  12     4577.24     4130.82    423.83 o
 -22   2  12     3678.93     3496.04    361.86 o
 -20   2  12     7927.91     7992.41    351.40 o
 -18   2  12     5566.52     5371.35    360.81 o
 -16   2  12    11968.91    12399.92    386.88 o
 -14   2  12    14011.16    14376.32    505.41 o
 -12   2  12    15038.83    14398.61    540.18 o
 -10   2  12    12866.18    12582.07    234.72 o
  -8   2  12    17311.02    18039.57    449.39 o
  -6   2  12     8427.87     8823.25    213.75 o
  -4   2  12    11899.88    11949.23    569.21 o
  -2   2  12    15557.31    16318.07    336.24 o
   0   2  12     6347.73     6663.93    207.55 o
   2   2  12     3068.50     3037.32    143.79 o
   4   2  12     2413.49     2598.32    163.14 o
   6   2  12     3920.42     4122.75    181.91 o
   8   2  12     4981.84     4835.83    310.40 o
  10   2  12     4581.21     4717.78    247.54 o
  12   2  12     3164.22     2957.78    227.13 o
  14   2  12     2039.82     2233.48    272.99 o
 -23   3  12      690.64      272.02    216.41 o
 -21   3  12     1874.01     1885.26    214.27 o
 -19   3  12      612.32      549.43    147.40 o
 -17   3  12      988.66      996.16    207.91 o
 -15   3  12     1317.36     1254.04    118.62 o
 -13   3  12     2415.98     2534.09    135.05 o
 -11   3  12      599.70      545.33     78.50 o
  -9   3  12     3601.59     3778.85    131.43 o
  -7   3  12     4394.64     4894.61    194.47 o
  -5   3  12    22687.58    24481.13    788.10 o
  -3   3  12     4495.21     4401.91    144.53 o
  -1   3  12     4611.87     4448.65    149.02 o
   1   3  12    10078.84     9952.41    307.11 o
   3   3  12    19076.23    19189.85    411.00 o
   5   3  12    12696.53    12234.72    428.30 o
   7   3  12    12152.91    12677.34    678.25 o
   9   3  12     9760.89     9221.08    810.76 o
  11   3  12     6163.60     6086.44    382.14 o
  13   3  12     5103.50     5053.11    381.72 o
  15   3  12     2852.73     2866.16    347.96 o
 -24   4  12      545.66      539.25    249.79 o
 -22   4  12     2510.01     2618.22    359.59 o
 -20   4  12     2474.81     3141.76    250.43 o
 -18   4  12     2681.45     2443.48    209.81 o
 -16   4  12     6445.08     4015.71   2053.66 o
 -14   4  12     7852.91     7872.22    254.86 o
 -12   4  12     2889.81     2752.99    168.74 o
 -10   4  12    12860.07    13359.77    293.68 o
  -8   4  12    15764.29    15553.07    342.27 o
  -6   4  12    18160.10    19652.84    569.72 o
  -4   4  12    24333.47    27715.81    936.75 o
  -2   4  12     9285.25     9893.54    381.36 o
   0   4  12     6521.75     6843.85    201.49 o
   2   4  12     5078.85     5190.70    194.51 o
   4   4  12     6415.40     6870.45    296.80 o
   6   4  12     8324.57     8640.02    316.40 o
   8   4  12     3349.76     2673.89    678.94 o
  10   4  12     1016.86     1123.26    205.98 o
  12   4  12     4140.09     4467.55    356.40 o
  14   4  12     1681.16     1899.89    293.69 o
 -23   5  12     2046.31     2359.11    343.89 o
 -21   5  12     2731.51     2893.26    368.44 o
 -19   5  12     2739.85     3089.24    247.52 o
 -17   5  12     2540.93     2588.16    299.81 o
 -15   5  12     3893.26     3915.40    191.83 o
 -13   5  12     6878.72     6069.98    395.88 o
 -11   5  12    10719.99    11082.11    301.52 o
  -9   5  12    17397.29    18402.86    356.43 o
  -7   5  12    13651.87    13228.86    534.64 o
  -5   5  12    23042.64    22570.73   1521.35 o
  -3   5  12    26394.85    29206.37   1341.25 o
  -1   5  12    20870.22    21741.24    544.03 o
   1   5  12    29517.83    29413.10    692.68 o
   3   5  12    21993.30    22688.45    692.13 o
   5   5  12    15570.38    15797.22    649.28 o
   7   5  12    20029.39    21198.90    585.50 o
   9   5  12    17789.01    18167.58   1049.08 o
  11   5  12     8376.42     8888.87   1258.55 o
  13   5  12     8306.14     8796.79    900.71 o
 -22   6  12       17.17      193.76    222.17 o
 -20   6  12        3.36      -23.01    152.51 o
 -18   6  12       42.69      123.77    138.04 o
 -16   6  12        9.75       92.44    104.09 o
 -14   6  12       99.97      154.56     93.66 o
 -12   6  12      225.82      289.24    111.51 o
 -10   6  12     2958.75     3258.21    158.50 o
  -8   6  12     2696.60     2798.61    147.55 o
  -6   6  12     1007.38     1194.58    134.25 o
  -4   6  12     4052.11     3850.86    204.00 o
  -2   6  12     4886.79     4821.93    195.42 o
   0   6  12     5096.94     5320.60    209.68 o
   2   6  12     2211.66     2252.04    273.62 o
   4   6  12     1310.57     1381.82    159.88 o
   6   6  12     1178.82     1639.05    180.83 o
   8   6  12     3001.65     3265.64    298.22 o
  10   6  12     1342.89     1474.16    249.18 o
  12   6  12      355.74      321.23    207.71 o
 -21   7  12     4452.54     4860.74    402.60 o
 -19   7  12     6185.49     7161.44    444.72 o
 -17   7  12     8403.04     8073.16    410.18 o
 -15   7  12    13681.29    14235.25    405.97 o
 -13   7  12    10773.23    11763.76    347.19 o
 -11   7  12    29404.43    31759.32    797.96 o
  -9   7  12    42051.27    45022.36    752.78 o
  -7   7  12    30682.93    31794.35    769.28 o
  -5   7  12    38634.63    40007.74    929.86 o
  -3   7  12    46970.22    48131.06   1240.10 o
  -1   7  12    29130.89    29317.68    631.99 o
   1   7  12    37393.00    37732.46   1353.48 o
   3   7  12    29538.28    28909.52    643.47 o
   5   7  12    18324.01    18714.78    579.32 o
   7   7  12    17257.57    18060.87    768.26 o
   9   7  12    13427.58    13870.75    848.35 o
  11   7  12     8853.21     9160.83    534.41 o
 -20   8  12     4580.19     4992.32    628.40 o
 -18   8  12     6398.93     6682.03    635.39 o
 -16   8  12     9589.85    10973.38    536.20 o
 -14   8  12     8689.66     8762.39    679.03 o
 -12   8  12     9999.77    10269.33    392.67 o
 -10   8  12    18215.13    18946.81    404.05 o
  -8   8  12    15057.31    14984.05    373.08 o
  -6   8  12    11891.13    11339.34    390.89 o
  -4   8  12    12087.61    12344.28    417.80 o
  -2   8  12    12201.41    11952.23    351.13 o
   0   8  12     6305.19     6483.44    422.77 o
   2   8  12     3518.92     3337.58    218.71 o
   4   8  12     1526.78     1620.43    168.62 o
   6   8  12     2473.47     2458.40    203.06 o
   8   8  12     1885.32     1935.17    357.84 o
  10   8  12      853.45     1215.85    268.23 o
 -19   9  12     1158.32     1099.71    418.94 o
 -17   9  12      846.72      841.36    391.01 o
 -15   9  12      668.61      906.99    224.17 o
 -13   9  12      808.04      919.33    211.73 o
 -11   9  12     2356.62     2627.58    225.05 o
  -9   9  12     2286.52     1259.02    471.65 o
  -7   9  12     1290.82     1038.89    158.23 o
  -5   9  12     2041.62     1889.47    191.57 o
  -3   9  12     1822.07     1982.88    199.02 o
  -1   9  12      965.26      948.51    138.94 o
   1   9  12      794.01      787.52    138.31 o
   3   9  12      597.84      499.17    130.61 o
   5   9  12      705.06      788.60    156.26 o
   7   9  12     2516.29     2390.82    340.53 o
   9   9  12     1080.67      959.27    258.47 o
 -16  10  12     2697.78     2694.45    352.98 o
 -14  10  12     3516.39     3811.16    366.43 o
 -12  10  12     2044.61     2493.98    307.16 o
 -10  10  12     1813.20     1712.05    261.11 o
  -8  10  12     2708.05     2983.78    313.12 o
  -6  10  12     2050.03     2405.89    305.47 o
  -4  10  12     2613.65     2467.66    309.99 o
  -2  10  12     1308.48     1338.40    203.68 o
   0  10  12      703.33      844.43    154.60 o
   2  10  12      249.01      401.63    140.43 o
   4  10  12      331.19      376.47    149.16 o
   6  10  12      615.86      628.00    168.55 o
   8  10  12      451.57      414.11    196.16 o
 -15  11  12     4264.03     4064.08    427.66 o
 -13  11  12     5348.60     4223.55    403.16 o
 -11  11  12     2574.83     2147.05    436.39 o
  -9  11  12     2122.43     2084.78    308.10 o
  -7  11  12     6465.45     5770.68    431.72 o
  -5  11  12     5133.03     4572.80    409.58 o
  -3  11  12     3462.07     2645.24    345.24 o
  -1  11  12     1619.64     1298.85    293.16 o
   1  11  12      925.15      955.86    214.60 o
   3  11  12     1078.34     1143.43    224.56 o
   5  11  12     1054.14     1031.41    236.12 o
 -12  12  12     6272.53     5107.53    659.82 o
 -10  12  12     9263.40     9635.52    834.38 o
  -8  12  12     9150.05     8203.88    535.67 o
  -6  12  12     8411.74     7721.03    523.31 o
  -4  12  12     6929.31     6506.61    497.04 o
  -2  12  12     5533.82     5620.73    467.46 o
   0  12  12     6660.53     5820.22    491.23 o
   2  12  12     5486.06     5021.23    470.15 o
 -25   1  13     4909.76     5219.56    472.69 o
 -23   1  13    10195.34     9925.89    564.03 o
 -21   1  13    13028.79    11288.08   1001.96 o
 -19   1  13    10262.37     9591.74    478.89 o
 -17   1  13    14890.37    14061.00    570.23 o
 -15   1  13    23079.25    21872.68    721.91 o
 -13   1  13    14996.26    14507.29    336.69 o
 -11   1  13    27725.14    27283.71    637.37 o
  -9   1  13    30168.47    30150.12    553.05 o
  -7   1  13    20877.45    22140.25    504.54 o
  -5   1  13    15896.46    15657.31    488.76 o
  -3   1  13    12845.09    13052.67    317.86 o
  -1   1  13     7968.79     8350.22    237.36 o
   1   1  13    12906.74    12655.83    769.27 o
   3   1  13    13238.70    12435.74    996.72 o
   5   1  13     6852.71     6616.25    306.74 o
   7   1  13     9039.54     8508.95    375.13 o
   9   1  13     4559.77     4313.96    291.30 o
  11   1  13     3867.14     3455.16    290.05 o
  13   1  13     3019.46     3250.15    387.52 o
  15   1  13     3622.36     3666.13    289.49 o
 -24   2  13      143.72       21.94    220.43 o
 -22   2  13       55.64      -36.60    178.35 o
 -20   2  13       73.65      144.30    237.40 o
 -18   2  13      231.42      122.98    150.01 o
 -16   2  13      505.52      478.94    110.79 o
 -14   2  13     1435.73     1313.13    105.41 o
 -12   2  13      921.58     1024.03     89.70 o
 -10   2  13      183.49      233.89     54.82 o
  -8   2  13     1123.34      939.25     68.12 o
  -6   2  13     3254.46     3338.62    142.10 o
  -4   2  13    10384.56    10833.80    379.54 o
  -2   2  13     5433.25     5695.78    322.98 o
   0   2  13     9499.50     9501.40    269.11 o
   2   2  13     3963.51     3879.24    169.67 o
   4   2  13     1416.94     1449.53    123.32 o
   6   2  13     4487.69     4634.87    187.19 o
   8   2  13     7615.75     7341.22    253.03 o
  10   2  13     1394.77     1422.63    164.89 o
  12   2  13      671.10      739.47    157.23 o
  14   2  13      942.39      784.20    226.75 o
 -23   3  13     5396.52     5374.16    444.73 o
 -21   3  13     8460.39     8766.47    504.49 o
 -19   3  13     9537.23     9040.49    470.19 o
 -17   3  13    19993.78    20532.58   1084.83 o
 -15   3  13    35903.58    36737.20    833.96 o
 -13   3  13    23132.42    23218.53    496.24 o
 -11   3  13    40068.61    41802.66    979.08 o
  -9   3  13    42888.07    41292.49    947.78 o
  -7   3  13    34960.31    35990.96    788.79 o
  -5   3  13    37886.90    41274.46    726.12 o
  -3   3  13    40388.10    43175.47    856.63 o
  -1   3  13    24083.10    25287.23    501.19 o
   1   3  13    25954.79    27263.21    545.73 o
   3   3  13    12750.34    12917.17    316.47 o
   5   3  13    13978.86    14765.77    360.87 o
   7   3  13    12090.56    12388.08    337.03 o
   9   3  13     9101.04     9159.10    520.49 o
  11   3  13     7542.80     7543.28    413.22 o
  13   3  13     4416.98     4705.07    384.25 o
 -24   4  13     2295.93     2733.68    452.10 o
 -22   4  13     4516.46     3484.61    368.30 o
 -20   4  13     5326.51     4890.85    388.88 o
 -18   4  13    11920.70    11176.03    572.55 o
 -16   4  13    12165.31    12990.38    650.04 o
 -14   4  13    23859.15    22948.68   1006.29 o
 -12   4  13    33293.84    31709.01   1226.27 o
 -10   4  13    50580.98    51030.78   1193.18 o
  -8   4  13    67308.29    66407.15   1693.88 o
  -6   4  13    65864.96    66855.99   3406.48 o
  -4   4  13    60017.04    63352.91   1880.61 o
  -2   4  13    55115.77    57800.41   1030.41 o
   0   4  13    66361.62    66705.82   1177.38 o
   2   4  13    52107.36    52229.07    954.29 o
   4   4  13    46902.79    46407.54    913.57 o
   6   4  13    29472.59    29824.06   1216.36 o
   8   4  13    19774.76    20918.62    920.85 o
  10   4  13    11667.90    12532.23    548.11 o
  12   4  13     7836.69     8075.63    652.84 o
  14   4  13     4043.59     4794.27    413.04 o
 -23   5  13       64.91       19.42    212.69 o
 -21   5  13       13.96      107.67    191.15 o
 -19   5  13       44.94      217.01    176.49 o
 -17   5  13       28.06      198.54    113.70 o
 -15   5  13      784.67      883.15    120.55 o
 -13   5  13      119.03      299.62     89.91 o
 -11   5  13       24.78       71.89     67.14 o
  -9   5  13       34.43       61.88     65.64 o
  -7   5  13     1609.01     1508.90    133.95 o
  -5   5  13       44.82      275.78     87.56 o
  -3   5  13      780.71      738.29     85.02 o
  -1   5  13       63.73      117.24     90.94 o
   1   5  13      762.79      699.41    118.56 o
   3   5  13       66.68       90.17     97.95 o
   5   5  13      532.84      818.27    137.91 o
   7   5  13      543.23      832.31    158.48 o
   9   5  13       22.38     -147.63    147.63 o
  11   5  13      106.76       37.97    168.44 o
  13   5  13      226.98      249.90    211.61 o
 -22   6  13     1603.73     1782.34    319.44 o
 -20   6  13     2430.21     2650.66    404.97 o
 -18   6  13     1973.98     2486.93    235.50 o
 -16   6  13     5116.95     5338.57    330.06 o
 -14   6  13     3861.19     3286.71    915.64 o
 -12   6  13    10430.80    11795.35    398.13 o
 -10   6  13    16444.05    17228.37    356.09 o
  -8   6  13     6993.22     7446.85    270.08 o
  -6   6  13    11986.17    12704.60    481.81 o
  -4   6  13    19158.35    19351.02    862.31 o
  -2   6  13     7581.68     7187.41    278.80 o
   0   6  13    12422.52    12827.80    611.89 o
   2   6  13    15716.27    16552.52    678.61 o
   4   6  13     9495.94    10066.62    564.09 o
   6   6  13    12454.52    12797.92    441.58 o
   8   6  13     8073.15     8033.94    745.36 o
  10   6  13     6647.18     6475.20    696.48 o
  12   6  13     4997.35     5846.96    979.26 o
 -21   7  13      300.91      146.63    321.18 o
 -19   7  13      238.43      318.16    204.72 o
 -17   7  13      222.99      393.76    156.75 o
 -15   7  13        8.32        7.96    106.58 o
 -13   7  13        6.04      107.01    110.10 o
 -11   7  13       82.84       79.56     76.26 o
  -9   7  13      225.94      311.69     95.38 o
  -7   7  13      359.66      220.29    112.05 o
  -5   7  13     1202.36      969.24    144.64 o
  -3   7  13     2171.36     2083.33    155.75 o
  -1   7  13      840.65      699.44    119.68 o
   1   7  13     1749.95     1600.14    152.52 o
   3   7  13      524.09      641.41    180.80 o
   5   7  13      763.92      861.51    170.14 o
   7   7  13      159.80       49.86    148.26 o
   9   7  13      331.09      251.78    202.16 o
  11   7  13       60.52     -153.95    204.85 o
 -18   8  13     5478.23     5645.16    596.98 o
 -16   8  13     6452.32     6734.27    591.75 o
 -14   8  13     9914.68    10705.43    422.62 o
 -12   8  13    16951.68    16496.03    528.59 o
 -10   8  13    18095.41    17429.43    424.48 o
  -8   8  13    14549.27    14571.02    372.51 o
  -6   8  13    20325.17    19891.00    571.18 o
  -4   8  13    14525.05    13671.27    451.98 o
  -2   8  13    10317.47    10592.47    336.24 o
   0   8  13    10860.07    10213.74    732.67 o
   2   8  13    12190.34    11451.22    533.13 o
   4   8  13    11894.18    11634.55    526.58 o
   6   8  13    11506.89    11572.04    501.38 o
   8   8  13     5510.73     5481.20    546.36 o
  10   8  13     3571.89     3709.48    530.65 o
 -17   9  13     4292.13     4245.22    544.62 o
 -15   9  13     5474.55     5412.21    403.16 o
 -13   9  13     3903.74     3516.29    327.03 o
 -11   9  13     6288.96     5854.62    313.32 o
  -9   9  13     2340.13     2226.54    170.82 o
  -7   9  13      873.31      895.22    156.15 o
  -5   9  13     3556.63     3357.56    343.35 o
  -3   9  13     2727.66     2829.62    266.18 o
  -1   9  13      626.15      744.60    164.36 o
   1   9  13      912.64     1043.36    152.19 o
   3   9  13      195.63      215.26    129.69 o
   5   9  13      548.16      648.34    156.13 o
   7   9  13     1740.89     1960.55    298.21 o
   9   9  13      917.80      964.54    269.40 o
 -16  10  13     4912.62     5149.43    430.51 o
 -14  10  13     5693.99     5803.62    499.23 o
 -12  10  13     4011.64     4157.95    490.50 o
 -10  10  13     4845.13     4583.06    366.23 o
  -8  10  13     5094.38     5518.04    397.16 o
  -6  10  13     4426.69     4330.82    434.65 o
  -4  10  13     3572.28     3598.23    645.86 o
  -2  10  13     3320.40     3234.75    264.87 o
   0  10  13     3396.88     3277.23    270.30 o
   2  10  13     2977.49     3079.44    309.34 o
   4  10  13      903.80      870.70    202.46 o
   6  10  13     1531.24     1305.78    276.19 o
 -15  11  13     7074.57     6662.95    516.69 o
 -13  11  13     7334.17     7963.27    743.61 o
 -11  11  13    10587.58    12229.43    907.69 o
  -9  11  13    12368.91    12908.06    634.43 o
  -7  11  13     8824.47     9125.43    679.03 o
  -5  11  13     9046.30     8245.24    527.17 o
  -3  11  13     7658.53     7014.67    755.83 o
  -1  11  13     5414.61     5947.00    466.74 o
   1  11  13     4605.68     4787.07    717.43 o
   3  11  13     6269.80     5675.13    874.53 o
 -10  12  13      475.36      185.03    342.13 o
  -8  12  13      824.55      882.10    276.35 o
  -6  12  13      882.18      884.57    287.28 o
  -4  12  13      844.36     1088.23    292.15 o
  -2  12  13     1261.91     1304.60    300.71 o
   0  12  13     1445.55     1332.69    306.57 o
 -24   0  14     9166.38     9639.02    837.87 o
 -22   0  14    16241.89    14386.95    932.13 o
 -20   0  14    19678.19    18450.63   1040.36 o
 -18   0  14    17346.53    18073.59    963.55 o
 -16   0  14    36721.59    35452.45   1497.70 o
 -14   0  14    43182.53    42875.68   1459.29 o
 -12   0  14    31151.99    30382.54    855.92 o
 -10   0  14    59644.95    55927.96   1760.11 o
  -8   0  14    58072.54    59053.38   1317.73 o
  -6   0  14    31185.54    32086.99   1239.35 o
  -4   0  14    27345.36    27897.63   1099.71 o
  -2   0  14    41546.36    43855.60   1602.43 o
   0   0  14    34325.38    31420.19   1218.41 o
   2   0  14    24672.50    24570.58   1015.92 o
   4   0  14    22622.93    22235.02    963.55 o
   6   0  14    24978.29    23282.36   1033.38 o
   8   0  14    11154.56    10302.33    631.89 o
  10   0  14     5900.97     5522.97    502.72 o
  12   0  14    11736.50    10742.21    729.65 o
  14   0  14     5667.25     5798.77    607.46 o
 -25   1  14      269.09       58.01    230.63 o
 -23   1  14      759.13      949.92    270.24 o
 -21   1  14      635.17      720.29    215.91 o
 -19   1  14     3883.10     3512.20    612.69 o
 -17   1  14     6554.35     5517.57    359.02 o
 -15   1  14     7641.88     7430.37    544.62 o
 -13   1  14     9883.78     9744.45    320.70 o
 -11   1  14    14065.22    13625.91    384.58 o
  -9   1  14    11999.90    11029.26    431.08 o
  -7   1  14    29791.26    30929.97    638.56 o
  -5   1  14    23911.90    23459.03    677.55 o
  -3   1  14    16208.26    17332.91    541.52 o
  -1   1  14    10823.97    11424.91    408.28 o
   1   1  14    13525.69    13466.17    704.58 o
   3   1  14     6015.33     5818.55    282.58 o
   5   1  14     7806.43     6995.45    584.76 o
   7   1  14     2765.07     2878.04    453.85 o
   9   1  14     1888.11     1916.94    227.11 o
  11   1  14      932.87     1068.96    207.19 o
  13   1  14     1100.06     1246.42    191.95 o
 -24   2  14     2689.35     2721.75    369.08 o
 -22   2  14     4422.24     3772.38    605.71 o
 -20   2  14     6030.42     6114.89    423.22 o
 -18   2  14     6601.60     6224.49    471.30 o
 -16   2  14     9009.49     8013.02    438.14 o
 -14   2  14     4002.69     3788.18    207.50 o
 -12   2  14     4483.47     4599.28    215.65 o
 -10   2  14     5297.55     5247.21    185.48 o
  -8   2  14     2862.33     2930.73    174.85 o
  -6   2  14     4234.59     4415.62    156.89 o
  -4   2  14     1056.35      942.40    107.66 o
  -2   2  14     3033.58     3349.99    208.74 o
   0   2  14     2355.12     2650.83    140.87 o
   2   2  14     2470.56     2860.05    156.69 o
   4   2  14     5286.08     5309.12    379.55 o
   6   2  14     7387.81     7718.96    406.14 o
   8   2  14     2058.29     2212.18    161.91 o
  10   2  14     3395.99     3425.11    382.71 o
  12   2  14     2863.64     3011.02    431.61 o
 -23   3  14      886.00     1256.53    487.01 o
 -21   3  14      757.06      575.45    221.80 o
 -19   3  14      770.60      779.54    199.77 o
 -17   3  14     5616.01     4870.23    590.00 o
 -15   3  14     5303.24     5239.27    255.02 o
 -13   3  14    11431.77    11538.73    368.85 o
 -11   3  14    13351.88    12959.27    585.03 o
  -9   3  14    17054.76    16622.21    758.08 o
  -7   3  14     4493.10     4832.21    213.65 o
  -5   3  14    19720.04    20341.35    403.45 o
  -3   3  14    14667.64    14875.08    404.28 o
  -1   3  14    14835.34    14701.00    400.75 o
   1   3  14    17116.08    17372.10    388.16 o
   3   3  14     5703.72     5659.29    198.78 o
   5   3  14     2163.85     2174.99    142.02 o
   7   3  14     6073.37     6499.75    324.73 o
   9   3  14     4310.29     4602.07    417.19 o
  11   3  14     1011.29     1213.74    229.58 o
  13   3  14     1139.19     1009.63    241.89 o
 -24   4  14     1509.80     1754.23    308.64 o
 -22   4  14     2776.98     2837.73    352.60 o
 -20   4  14     1517.29     1377.08    260.22 o
 -18   4  14     2860.48     2823.62    295.20 o
 -16   4  14     5858.40     6117.28    570.80 o
 -14   4  14     8655.92     8774.07    329.46 o
 -12   4  14     9979.11     9919.87    337.59 o
 -10   4  14     5211.22     5274.11    172.22 o
  -8   4  14     1827.07     2156.92    196.24 o
  -6   4  14     4305.28     5168.40    172.91 o
  -4   4  14     8757.95     9610.27    241.76 o
  -2   4  14     6242.37     7010.51    361.16 o
   0   4  14    10632.37    10998.54    340.76 o
   2   4  14     6061.88     5785.06    204.54 o
   4   4  14     3992.98     4237.61    259.35 o
   6   4  14     2483.95     2363.24    190.94 o
   8   4  14     4275.78     4480.24    490.17 o
  10   4  14     3321.08     3519.27    322.00 o
  12   4  14     1233.46     1298.03    361.33 o
 -23   5  14     2699.66     3092.83    374.08 o
 -21   5  14     3414.36     3889.63    379.02 o
 -19   5  14     6339.29     5670.85    404.79 o
 -17   5  14    12280.62    12701.62    790.74 o
 -15   5  14     8191.50     8601.74    341.54 o
 -13   5  14    14832.90    15210.08    457.40 o
 -11   5  14    27883.63    28614.21    694.30 o
  -9   5  14    20164.40    20120.88    428.17 o
  -7   5  14    23422.17    23913.74    586.87 o
  -5   5  14    31698.31    33041.23    774.87 o
  -3   5  14    19457.69    19778.37    823.91 o
  -1   5  14    19833.92    20526.38   1148.58 o
   1   5  14    25244.54    24838.59   1041.56 o
   3   5  14    17573.33    17886.83    507.51 o
   5   5  14    15560.13    16432.09    497.08 o
   7   5  14     9081.09     9404.70    375.99 o
   9   5  14     4448.42     5025.59    612.69 o
  11   5  14     2568.96     2892.40    333.01 o
 -22   6  14      256.53      192.55    228.87 o
 -20   6  14       76.93      125.85    199.28 o
 -18   6  14      403.07      593.19    198.16 o
 -16   6  14      929.35     1013.50    164.76 o
 -14   6  14     1524.84     1836.10    184.50 o
 -12   6  14     2054.35     2109.73    216.17 o
 -10   6  14     1209.50     1498.16    116.95 o
  -8   6  14     3584.93     3450.25    258.89 o
  -6   6  14     5285.67     5055.54    616.18 o
  -4   6  14     2941.64     3342.97    563.82 o
  -2   6  14     1431.95     1637.36    207.27 o
   0   6  14     4582.11     4593.25    306.98 o
   2   6  14     3066.10     3345.93    286.63 o
   4   6  14     3244.63     3545.47    237.42 o
   6   6  14      657.58      668.40    164.20 o
   8   6  14       67.54      -25.12    163.42 o
  10   6  14      215.36      308.07    213.01 o
 -21   7  14     5222.95     5746.40    590.00 o
 -19   7  14    10382.89    10474.32    538.94 o
 -17   7  14    14261.37    15380.87    636.24 o
 -15   7  14    16370.27    17362.11    790.74 o
 -13   7  14    21683.01    22879.58    801.37 o
 -11   7  14    29097.21    31517.13    648.34 o
  -9   7  14    20724.37    21330.08    544.12 o
  -7   7  14    34572.53    35177.36   1057.09 o
  -5   7  14    36422.23    36002.05   1068.30 o
  -3   7  14    23010.81    23542.86   1082.25 o
  -1   7  14    24885.37    25018.30    821.33 o
   1   7  14    28275.51    28078.49   1722.87 o
   3   7  14    20058.59    20605.75    744.18 o
   5   7  14    19840.52    19637.42    738.65 o
   7   7  14    12046.99    13682.93   1131.13 o
   9   7  14     5595.50     5978.95    570.80 o
 -16   8  14     4102.00     4217.29    506.21 o
 -14   8  14     5957.52     6004.83    323.53 o
 -12   8  14     6376.58     6607.52    327.60 o
 -10   8  14     3517.08     3898.15    233.41 o
  -8   8  14     2650.30     2605.97    213.03 o
  -6   8  14     4588.58     4657.63    264.95 o
  -4   8  14     3240.07     3044.78    233.30 o
  -2   8  14     2924.58     2925.35    274.89 o
   0   8  14     3574.04     2999.41    239.46 o
   2   8  14     3975.84     4032.69    342.06 o
   4   8  14     3297.67     3526.84    346.40 o
   6   8  14     1212.01     1677.21    370.06 o
   8   8  14      976.45      848.35    363.08 o
 -15   9  14      801.29      900.71    331.66 o
 -13   9  14     1144.72     1133.48    241.57 o
 -11   9  14     2364.18     2688.17    436.39 o
  -9   9  14      409.69      253.57    115.07 o
  -7   9  14      161.55      198.06    133.03 o
  -5   9  14      617.31      783.72    169.24 o
  -3   9  14      337.90      551.80    163.84 o
  -1   9  14      590.44      429.91    176.80 o
   1   9  14     1906.87     2031.78    252.63 o
   3   9  14     2254.01     2217.29    249.82 o
   5   9  14      431.14      509.98    241.18 o
   7   9  14      770.93      534.14    314.20 o
 -16  10  14     1847.37     1899.18    439.88 o
 -14  10  14     1129.94     1200.95    387.52 o
 -12  10  14      464.40      432.90    293.26 o
 -10  10  14      159.39       -9.44    183.80 o
  -8  10  14      247.78      134.78    193.68 o
  -6  10  14      364.58      303.83    203.38 o
  -4  10  14      203.44      247.68    192.60 o
  -2  10  14      350.65      346.04    171.00 o
   0  10  14      374.07      524.86    186.83 o
   2  10  14      276.91      286.36    179.89 o
   4  10  14     1155.28     1295.70    231.57 o
   6  10  14     1025.03     1204.44    373.55 o
 -13  11  14     1455.60     1420.89    404.97 o
 -11  11  14     1574.36     1508.17    432.90 o
  -9  11  14      617.72      247.08    228.26 o
  -7  11  14      845.18      587.70    244.50 o
  -5  11  14     1320.92     1463.46    296.54 o
  -3  11  14     1597.17     1091.28    281.29 o
  -1  11  14      735.92      556.69    254.09 o
   1  11  14      531.56      448.03    250.80 o
   3  11  14      322.14      314.59    251.51 o
 -10  12  14     6893.17     6392.26    743.61 o
  -8  12  14     6230.74     5873.69    551.60 o
  -6  12  14     3206.83     3006.91    403.23 o
  -4  12  14     3849.54     3511.86    409.79 o
  -2  12  14     4595.47     4251.33    448.16 o
 -25   1  15     2869.37     2727.50    387.81 o
 -23   1  15     4095.33     4111.03    534.14 o
 -21   1  15     5832.16     5762.16    434.14 o
 -19   1  15     7939.52     7621.59    445.33 o
 -17   1  15     7499.45     7625.55    415.82 o
 -15   1  15     6236.97     6785.24    280.82 o
 -13   1  15     5308.58     5442.95    236.11 o
 -11   1  15     6399.14     6348.59    191.24 o
  -9   1  15     3054.89     3078.66    166.47 o
  -7   1  15     8140.15     7935.61    425.49 o
  -5   1  15     6909.06     6857.38    307.27 o
  -3   1  15     3902.51     3812.29    234.17 o
  -1   1  15    14955.84    14065.18   1017.67 o
   1   1  15    11731.18    12058.56    440.56 o
   3   1  15     8987.75     8942.21    727.90 o
   5   1  15    13769.74    13331.38    497.38 o
   7   1  15    12583.30    11926.02    483.17 o
   9   1  15     5392.92     5189.89    348.07 o
  11   1  15     8136.98     7941.25    357.59 o
  13   1  15     5690.21     5537.25    333.79 o
 -24   2  15      364.29      280.56    244.06 o
 -22   2  15      993.07      965.57    251.22 o
 -20   2  15      800.84      823.35    237.40 o
 -18   2  15     2264.28     2047.15    265.30 o
 -16   2  15     3466.48     3218.09    285.05 o
 -14   2  15     1881.59     1777.66    158.49 o
 -12   2  15     4132.18     3669.76    198.14 o
 -10   2  15     8024.84     7883.53    257.84 o
  -8   2  15     1596.90     1625.89    110.86 o
  -6   2  15      139.56       71.18     58.77 o
  -4   2  15     5005.05     4861.70    210.79 o
  -2   2  15     4542.76     4739.56    257.48 o
   0   2  15     1561.74     1557.44    168.41 o
   2   2  15     1144.94     1064.03    149.34 o
   4   2  15     1833.28     1674.11    156.94 o
   6   2  15      583.10      639.92    109.88 o
   8   2  15      208.37      220.85    100.89 o
  10   2  15     1049.92     1079.74    166.10 o
  12   2  15      469.79      414.26    201.77 o
 -23   3  15     5123.36     5027.97    530.65 o
 -21   3  15     5765.79     5054.74   1012.43 o
 -19   3  15     8866.06     8509.45    471.65 o
 -17   3  15     9398.36     9991.98    482.38 o
 -15   3  15    14411.12    14802.51    452.03 o
 -13   3  15    15606.37    15595.30    453.13 o
 -11   3  15    16141.22    16765.42    383.28 o
  -9   3  15    12765.22    13409.21    321.62 o
  -7   3  15    25698.26    26365.52    508.83 o
  -5   3  15    20232.05    21748.72    544.79 o
  -3   3  15    24156.29    25817.98    620.26 o
  -1   3  15    25023.33    25273.65    617.33 o
   1   3  15    18980.29    18706.76    496.97 o
   3   3  15    13612.06    13179.14    792.45 o
   5   3  15    14728.54    14348.82    528.34 o
   7   3  15     8845.88     8468.10    335.83 o
   9   3  15     5667.57     6112.87    811.69 o
  11   3  15     4335.37     4081.13    544.62 o
 -24   4  15     4451.54     4548.51    436.89 o
 -22   4  15     7432.07     7489.77   1031.63 o
 -20   4  15     8068.07     8395.58    494.93 o
 -18   4  15    19869.17    20771.45   2396.66 o
 -16   4  15    25610.53    26208.87    864.88 o
 -14   4  15    28965.74    29320.44    730.71 o
 -12   4  15    53768.54    55854.01    894.43 o
 -10   4  15    40992.68    40791.42    749.18 o
  -8   4  15    36459.69    37604.81   1424.38 o
  -6   4  15    50450.34    53564.57   1315.69 o
  -4   4  15    56141.43    59604.21   1000.73 o
  -2   4  15    33586.73    33789.21    776.27 o
   0   4  15    38851.04    39397.05    885.09 o
   2   4  15    22570.03    22670.25   1080.51 o
   4   4  15    19833.73    19906.56   1387.72 o
   6   4  15     9729.26    10049.68    778.52 o
   8   4  15     4804.85     4098.59    478.29 o
  10   4  15     3738.10     3466.69    502.72 o
  12   4  15     3666.04     4311.55    596.98 o
 -23   5  15      167.72      442.09    238.17 o
 -21   5  15       16.71       64.59    202.43 o
 -19   5  15      600.98      661.53    212.13 o
 -17   5  15      150.00      408.75    178.96 o
 -15   5  15      128.53       40.76    112.32 o
 -13   5  15      192.78      363.32    121.11 o
 -11   5  15      334.42      287.37     90.43 o
  -9   5  15       57.09      115.96     76.27 o
  -7   5  15      252.05      205.66     95.49 o
  -5   5  15      261.97      256.79     74.29 o
  -3   5  15      118.85      176.39    141.39 o
  -1   5  15     1382.90     1556.28    209.83 o
   1   5  15       65.41       80.95    144.09 o
   3   5  15       22.07       19.97    148.60 o
   5   5  15       51.74       13.23    157.50 o
   7   5  15      681.18      713.37    218.21 o
   9   5  15       18.29      185.03    272.31 o
  11   5  15      264.20      485.27    328.17 o
 -22   6  15     2600.97     2574.68    353.88 o
 -20   6  15     5054.47     5301.83    420.02 o
 -18   6  15     7960.79     8554.82    484.33 o
 -16   6  15     6414.74     7412.29    336.83 o
 -14   6  15     6159.16     7055.91    320.12 o
 -12   6  15     6684.34     7174.14    225.88 o
 -10   6  15     7828.55     8058.65    256.46 o
  -8   6  15    12466.81    12309.53    503.52 o
  -6   6  15    16890.83    16272.32    593.95 o
  -4   6  15    10459.18    10974.79    468.55 o
  -2   6  15     9524.94    10006.82    458.78 o
   0   6  15     7827.79     8052.83    754.08 o
   2   6  15     9465.96     8919.00    443.37 o
   4   6  15     4843.04     5189.19    367.20 o
   6   6  15     3745.24     4093.94    357.54 o
   8   6  15     3443.26     2963.97    481.78 o
  10   6  15     2123.79     2387.93    481.78 o
 -21   7  15       60.90      -21.38    228.67 o
 -19   7  15      304.92      258.47    239.14 o
 -17   7  15      111.91       17.46    233.91 o
 -15   7  15      403.88      310.91    221.69 o
 -13   7  15      395.65      403.20    170.28 o
 -11   7  15      953.09      974.86    151.16 o
  -9   7  15     2015.05     1919.85    179.54 o
  -7   7  15     1611.87     1535.29    222.01 o
  -5   7  15     1321.03     1320.84    204.79 o
  -3   7  15     1718.00     1612.39    234.58 o
  -1   7  15       28.17       -6.45    159.55 o
   1   7  15      173.09       18.62    169.48 o
   3   7  15        9.58     -107.06    171.83 o
   5   7  15       19.40     -106.65    310.71 o
   7   7  15        6.55       90.77    286.27 o
   9   7  15       15.85       52.37    289.76 o
 -16   8  15     7695.64     8341.93    491.23 o
 -14   8  15     6283.35     6896.27    423.32 o
 -12   8  15    10327.87    10052.37    497.88 o
 -10   8  15     9595.19     9263.38    347.95 o
  -8   8  15     9528.80     8966.74    991.48 o
  -6   8  15    14371.70    13160.07    568.13 o
  -4   8  15    10717.29    11041.37   1092.72 o
  -2   8  15    11714.48    10862.47    525.48 o
   0   8  15    13534.05    13019.03    602.22 o
   2   8  15    10204.08     9780.70    647.61 o
   4   8  15     6529.77     6141.87   1305.68 o
   6   8  15     2999.78     3281.86    450.36 o
   8   8  15     2979.92     3882.14    548.11 o
 -15   9  15      874.95      991.48    349.11 o
 -13   9  15      761.04      436.39    286.27 o
 -11   9  15      580.82      685.60    145.14 o
  -9   9  15      993.51      783.46    149.72 o
  -7   9  15      922.13      770.64    164.88 o
  -5   9  15      304.91      204.43    144.18 o
  -3   9  15     2291.20     2006.31    226.45 o
  -1   9  15     3807.41     3449.31    276.80 o
   1   9  15     1720.33     1633.25    488.76 o
   3   9  15     1573.47     1383.62    415.44 o
   5   9  15     1668.56     1508.85    303.12 o
 -16  10  15     1816.88     1780.48    432.90 o
 -14  10  15     1593.23     1895.68    436.39 o
 -12  10  15     2332.21     2021.37    450.36 o
 -10  10  15     2415.73     2708.78    321.14 o
  -8  10  15      897.75      854.88    241.89 o
  -6  10  15     1505.81     1478.88    282.32 o
  -4  10  15     3065.14     3061.05    276.16 o
  -2  10  15     4002.29     4081.45    373.51 o
   0  10  15     2525.26     2358.97    271.25 o
   2  10  15     2552.00     2451.40    343.84 o
   4  10  15     1907.62     1764.58    322.03 o
 -13  11  15     5352.49     5044.69    642.37 o
 -11  11  15     4038.86     4744.45    638.88 o
  -9  11  15     3644.77     4041.35    403.38 o
  -7  11  15     7692.58     7741.01    883.26 o
  -5  11  15     7782.79     7029.02    862.31 o
  -3  11  15     4670.75     4064.71    418.48 o
  -1  11  15     6506.64     6583.96   1033.38 o
   1  11  15     6210.27     5514.65    483.61 o
  -8  12  15     1929.11     1654.86    325.52 o
  -6  12  15     1802.11     2138.82    352.91 o
  -4  12  15     1232.10     1386.66    316.34 o
 -24   0  16     6274.33     6409.72    694.74 o
 -22   0  16     7073.28     6256.11    652.84 o
 -20   0  16    10992.56     9632.03    754.08 o
 -18   0  16    11590.37    11042.45    736.63 o
 -16   0  16    11573.75    10511.80    673.79 o
 -14   0  16    21745.10    21555.48    686.50 o
 -12   0  16    34056.79    34250.16    971.00 o
 -10   0  16    19912.79    19469.46    562.00 o
  -8   0  16    18183.76    18111.85    521.70 o
  -6   0  16    45991.33    49409.99   1829.35 o
  -4   0  16    76864.70    83528.82   2890.66 o
  -2   0  16    69620.21    75726.14   2653.26 o
   0   0  16    37392.27    39826.83   1539.59 o
   2   0  16    27518.97    27963.96   1169.53 o
   4   0  16    34739.54    34164.21   1389.47 o
   6   0  16    24902.86    22493.36   1040.36 o
   8   0  16    25967.13    25272.30   1176.51 o
  10   0  16    15701.01    16415.30    932.13 o
  12   0  16     7749.55     8860.49    719.17 o
 -25   1  16      540.36      457.40    261.36 o
 -23   1  16     2041.32     1601.94    303.13 o
 -21   1  16     2481.48     2869.05    349.11 o
 -19   1  16     4632.71     4372.70    734.88 o
 -17   1  16     6696.10     6295.70    631.89 o
 -15   1  16     5563.69     5495.63    333.40 o
 -13   1  16     4856.05     4623.61    231.56 o
 -11   1  16    12974.31    12944.99    320.84 o
  -9   1  16    12083.09    11975.81    385.30 o
  -7   1  16    18131.10    19160.33    616.78 o
  -5   1  16    12491.47    11890.86    444.72 o
  -3   1  16     3891.72     4004.47    418.94 o
  -1   1  16     5500.00     5889.47    464.32 o
   1   1  16    11735.96    11424.43    443.07 o
   3   1  16     5393.36     5221.75    476.54 o
   5   1  16     3513.44     3320.38    260.43 o
   7   1  16      419.23      373.04    223.43 o
   9   1  16      163.63        4.05    137.98 o
  11   1  16      652.88      443.33    201.70 o
 -24   2  16     1543.33     1237.58    291.91 o
 -22   2  16     1906.06     1924.90    308.97 o
 -20   2  16     2373.41     2798.55    364.82 o
 -18   2  16     3986.71     3382.39    319.33 o
 -16   2  16     2176.46     2458.59    262.48 o
 -14   2  16      862.56     1076.40    140.15 o
 -12   2  16      725.30      968.63    126.85 o
 -10   2  16     3205.85     3330.43    162.34 o
  -8   2  16     8774.25     9339.26    330.06 o
  -6   2  16    17512.33    18107.48    481.86 o
  -4   2  16     2366.10     2387.77    331.58 o
  -2   2  16     6188.87     6378.23    254.97 o
   0   2  16    11469.25    11590.06    438.08 o
   2   2  16    15062.85    14135.28    509.55 o
   4   2  16    11407.34    10228.25    730.06 o
   6   2  16     7896.87     8013.38    327.40 o
   8   2  16     3218.75     3190.61    236.10 o
  10   2  16     6174.05     5891.10    464.32 o
  12   2  16     5882.39     6018.71    652.84 o
 -23   3  16     3447.89     3935.67    407.48 o
 -21   3  16     5899.75     5536.86    427.82 o
 -19   3  16     3412.22     3554.37    344.36 o
 -17   3  16     4824.56     4971.08    358.37 o
 -15   3  16     6070.28     6282.35    282.92 o
 -13   3  16    20167.48    20449.31    556.27 o
 -11   3  16     8605.95     8713.37    283.19 o
  -9   3  16     5413.39     5670.60    203.10 o
  -7   3  16     5474.34     5541.25    191.58 o
  -5   3  16     8257.45     8508.85    347.02 o
  -3   3  16    11751.51    11601.64    525.13 o
  -1   3  16    12016.71    11698.62    420.52 o
   1   3  16     3535.18     3662.96    209.05 o
   3   3  16      974.35     1037.43    142.50 o
   5   3  16     2006.22     1896.51    179.94 o
   7   3  16      975.39     1069.40    221.15 o
   9   3  16     1570.23     1483.73    349.11 o
  11   3  16      809.86      806.45    342.13 o
 -24   4  16     1811.14     1935.82    459.08 o
 -22   4  16     2415.08     2716.97    439.88 o
 -20   4  16     2161.74     1945.35    295.25 o
 -18   4  16     1044.24     1084.19    226.95 o
 -16   4  16     1968.52     2033.73    201.01 o
 -14   4  16     8959.32     8886.08    339.82 o
 -12   4  16     8635.68     8918.07    276.59 o
 -10   4  16     4753.60     4938.79    201.25 o
  -8   4  16     9898.49     9375.84    341.80 o
  -6   4  16     3022.95     3167.25    149.60 o
  -4   4  16     6151.96     6011.03    255.23 o
  -2   4  16    14492.24    14531.90    425.82 o
   0   4  16    10312.10     9882.06    338.73 o
   2   4  16     1520.63     1773.00    226.47 o
   4   4  16     1845.62     1701.58    239.51 o
   6   4  16     2869.89     2585.39    438.14 o
   8   4  16     4141.45     3697.11    495.74 o
  10   4  16     1587.32     1738.58    415.44 o
 -23   5  16     3971.46     4158.01    428.33 o
 -21   5  16     4973.79     5703.86    445.94 o
 -19   5  16    12390.09    12714.90    596.29 o
 -17   5  16    18908.49    18535.11   1380.74 o
 -15   5  16    12378.37    12747.06    435.89 o
 -13   5  16    11419.58    11729.13    400.18 o
 -11   5  16    15087.88    13900.00    694.36 o
  -9   5  16    24039.48    23383.88    604.87 o
  -7   5  16    29909.48    29474.81   1040.30 o
  -5   5  16    18658.07    17945.85    634.20 o
  -3   5  16    11857.20    11124.67    513.20 o
  -1   5  16    11001.96    11176.69    489.64 o
   1   5  16     9575.72     9367.18    446.90 o
   3   5  16     8119.40     7185.21    488.76 o
   5   5  16     5100.31     4822.84    783.76 o
   7   5  16     1415.28     1401.21    263.92 o
   9   5  16     2389.80     2555.51    464.32 o
 -22   6  16      184.17      194.07    342.13 o
 -20   6  16      472.45      474.17    234.17 o
 -18   6  16     1956.96     2523.70    304.67 o
 -16   6  16     2774.95     2901.67    240.21 o
 -14   6  16     1582.24     2026.64    203.15 o
 -12   6  16     1850.89     1832.43    153.60 o
 -10   6  16     2610.88     2842.03    204.21 o
  -8   6  16     5080.94     5147.00    335.70 o
  -6   6  16     2531.96     2307.67    240.68 o
  -4   6  16     1320.13     1551.43    226.75 o
  -2   6  16      324.05      509.01    183.91 o
   0   6  16      866.17      836.60    211.73 o
   2   6  16      275.74      334.37    185.38 o
   4   6  16       36.28       31.97    173.41 o
   6   6  16        3.17      -98.78    202.86 o
   8   6  16        2.26     -233.91    233.91 o
 -21   7  16     6078.23     6384.10    472.19 o
 -19   7  16    12404.19    14097.19    987.99 o
 -17   7  16    13076.17    14983.94    963.55 o
 -15   7  16    13311.50    14409.93    839.62 o
 -13   7  16    21270.03    22192.25    807.99 o
 -11   7  16    29011.29    29314.54    711.48 o
  -9   7  16    22548.90    22858.86    591.07 o
  -7   7  16    22669.06    23975.41    821.26 o
  -5   7  16    27989.23    27533.67    903.07 o
  -3   7  16    32973.84    32915.35   1035.41 o
  -1   7  16    17652.35    17794.52    683.83 o
   1   7  16     8491.05     9267.23    602.22 o
   3   7  16     9190.84     9299.05    501.59 o
   5   7  16     7836.80     8023.67    490.34 o
   7   7  16     6982.04     6346.88    642.37 o
 -16   8  16     1893.49     2208.86    297.27 o
 -14   8  16     2474.99     2229.46    389.26 o
 -12   8  16     1783.62     1852.29    197.96 o
 -10   8  16     3064.25     3253.48    231.92 o
  -8   8  16     5855.98     6062.08    388.88 o
  -6   8  16     4296.71     3791.83    326.96 o
  -4   8  16     3877.79     4039.98    347.22 o
  -2   8  16     6180.66     6964.53    365.10 o
   0   8  16     7333.23     7104.54    452.81 o
   2   8  16     5940.62     5572.01    414.11 o
   4   8  16     4295.39     3952.94    389.09 o
   6   8  16     2759.55     2569.47    478.29 o
 -15   9  16      996.50      596.98    317.69 o
 -13   9  16      618.25      785.50    324.68 o
 -11   9  16      299.98      390.18    143.63 o
  -9   9  16      960.86     1008.96    167.45 o
  -7   9  16     2031.92     2361.96    296.54 o
  -5   9  16     1346.09     1477.11    264.10 o
  -3   9  16     1151.60     1540.79    273.85 o
  -1   9  16     2186.77     2011.52    305.31 o
   1   9  16     1519.61     1560.94    291.73 o
   3   9  16     1849.71     1343.77    292.70 o
   5   9  16      922.49     1065.13    294.09 o
 -16  10  16      146.61      -10.47    296.75 o
 -14  10  16      373.01      331.66    328.17 o
 -12  10  16      582.92      576.04    352.60 o
 -10  10  16      541.66      722.66    366.57 o
  -8  10  16      860.02     1134.62    404.97 o
  -6  10  16      905.80      931.47    254.89 o
  -4  10  16      694.05     1143.74    268.42 o
  -2  10  16     1846.21     1555.54    296.75 o
   0  10  16     2298.69     2091.58    334.67 o
   2  10  16     1329.63     1226.75    306.18 o
 -11  11  16     1466.20     1358.05    443.37 o
  -9  11  16      785.39      562.07    363.08 o
  -7  11  16     1241.99      928.53    443.37 o
  -5  11  16     1483.85     1344.57    309.34 o
  -3  11  16     1677.69     1460.34    306.92 o
  -1  11  16     2974.01     2258.76    551.60 o
 -23   1  17     2303.52     2722.33    364.73 o
 -21   1  17     2646.87     2898.11    337.77 o
 -19   1  17     4216.24     3770.30    343.83 o
 -17   1  17     3801.55     3746.75    326.52 o
 -15   1  17     9198.11     9207.36    388.10 o
 -13   1  17    10569.85     9864.44    429.89 o
 -11   1  17     7541.96     7564.29    238.52 o
  -9   1  17    19297.09    19900.73    371.62 o
  -7   1  17    37636.91    39289.10   2449.03 o
  -5   1  17    23276.14    25489.04    772.48 o
  -3   1  17    24188.87    24973.03    764.01 o
  -1   1  17    30173.09    30217.93    883.75 o
   1   1  17    14151.33    14582.27    534.35 o
   3   1  17    15014.71    14744.59    545.86 o
   5   1  17    14277.59    13118.84    519.60 o
   7   1  17    11979.61    10984.76    489.90 o
   9   1  17     9355.40     9324.19    481.81 o
  11   1  17     7039.83     6591.53    454.20 o
 -24   2  17     2116.41     1819.56    322.93 o
 -22   2  17     2211.84     2000.28    324.68 o
 -20   2  17     1724.41     1551.16    315.95 o
 -18   2  17     2052.10     2121.56    418.94 o
 -16   2  17      626.22      745.10    189.89 o
 -14   2  17     2853.27     2968.60    201.87 o
 -12   2  17     5777.13     5774.10    303.85 o
 -10   2  17     1382.44     1051.32    110.03 o
  -8   2  17     3063.52     2865.15    149.85 o
  -6   2  17     4048.91     3783.40    205.98 o
  -4   2  17      373.17      415.30    104.57 o
  -2   2  17      105.13      196.52     96.43 o
   0   2  17      457.73      430.51    110.44 o
   2   2  17     1246.19     1182.58    151.03 o
   4   2  17      252.44      115.64    112.67 o
   6   2  17      107.80      134.44    118.95 o
   8   2  17       66.54      326.12    165.96 o
  10   2  17      426.10      272.31    293.26 o
 -23   3  17     3989.00     4163.73    425.49 o
 -21   3  17     5214.25     5070.15    425.49 o
 -19   3  17     8340.48     8403.64    485.55 o
 -17   3  17     5028.65     4857.22    359.85 o
 -15   3  17    10870.49    10956.47    388.94 o
 -13   3  17    20314.15    20832.84    571.07 o
 -11   3  17    22713.04    23398.17    611.57 o
  -9   3  17    27802.94    28363.33    894.96 o
  -7   3  17    27186.07    28211.95    555.55 o
  -5   3  17    19753.04    20054.43    531.96 o
  -3   3  17    28268.39    28690.09    701.73 o
  -1   3  17    23186.46    23846.34    616.53 o
   1   3  17    15488.17    14943.97    449.86 o
   3   3  17    17153.75    17940.98    521.40 o
   5   3  17    12128.00    12323.15    543.82 o
   7   3  17     7660.96     7359.80    430.65 o
   9   3  17     6095.95     6179.30    635.39 o
 -22   4  17     9667.57     9516.12    571.62 o
 -20   4  17    13470.33    13987.19    647.67 o
 -18   4  17    19802.89    21003.41    791.17 o
 -16   4  17    24743.08    25443.54    696.22 o
 -14   4  17    20892.96    21170.02    593.00 o
 -12   4  17    34844.19    35176.97    693.93 o
 -10   4  17    32789.15    32852.67    647.12 o
  -8   4  17    35177.46    36579.58   1059.15 o
  -6   4  17    23695.41    24037.06    490.22 o
  -4   4  17    30188.54    30250.35    736.05 o
  -2   4  17    16366.61    15361.40    970.88 o
   0   4  17    13943.65    12707.43    869.29 o
   2   4  17     7844.12     7694.20    411.46 o
   4   4  17     5338.73     5119.92    431.15 o
   6   4  17     2957.94     3120.62    771.54 o
   8   4  17     5445.96     4555.93    558.58 o
  10   4  17     4161.77     4325.51    579.53 o
 -23   5  17       13.01      169.13    228.99 o
 -21   5  17      502.37      550.49    246.98 o
 -19   5  17      217.30      336.37    209.56 o
 -17   5  17      213.33      310.67    195.96 o
 -15   5  17      153.08       75.32    121.32 o
 -13   5  17       71.42      347.31    124.31 o
 -11   5  17       33.85       97.06     87.28 o
  -9   5  17       51.75      -27.04    138.03 o
  -7   5  17      366.58      116.51    103.63 o
  -5   5  17       20.05      131.28    140.45 o
  -3   5  17      323.20      474.04    221.69 o
  -1   5  17      473.49      365.00    170.28 o
   1   5  17      143.14      144.39    170.49 o
   3   5  17       64.51      -28.85    166.08 o
   5   5  17       30.15       80.92    200.74 o
   7   5  17       36.15     -171.07    230.41 o
   9   5  17       84.36      -80.30    247.87 o
 -22   6  17     4427.86     4818.76    438.62 o
 -20   6  17     4815.90     5537.15    443.44 o
 -18   6  17     7898.38     8461.83    509.71 o
 -16   6  17     7409.81     8340.02    371.80 o
 -14   6  17    10693.05    11190.70    414.37 o
 -12   6  17     7183.24     7767.37    721.56 o
 -10   6  17     8088.55     8484.85    346.10 o
  -8   6  17     8200.59     8870.20    450.52 o
  -6   6  17     6968.34     7769.15    413.04 o
  -4   6  17     6344.09     6370.47    408.46 o
  -2   6  17     6719.72     6342.13    395.98 o
   0   6  17      980.83     1231.98    238.50 o
   2   6  17     2383.62     2154.96    284.73 o
   4   6  17     3461.54     3352.79    344.31 o
   6   6  17     3461.76     4079.07    658.08 o
   8   6  17     2049.46     2230.83    460.83 o
 -21   7  17       81.17      541.13    349.11 o
 -19   7  17      156.94      481.78    331.66 o
 -17   7  17      253.87      335.15    286.27 o
 -15   7  17      458.15      337.46    181.43 o
 -13   7  17      542.58      448.63    179.75 o
 -11   7  17       27.66       61.55    121.74 o
  -9   7  17        7.44      -62.93    136.86 o
  -7   7  17       82.72       93.20    141.54 o
  -5   7  17       37.29      -17.14    160.97 o
  -3   7  17       86.87      241.57    176.92 o
  -1   7  17      646.95      695.45    279.29 o
   1   7  17      715.43      682.36    232.10 o
   3   7  17      414.74      209.41    216.71 o
   5   7  17      240.25       64.57    221.37 o
   7   7  17      568.58      485.27    324.68 o
 -18   8  17     7154.71     7694.45    729.65 o
 -16   8  17     7744.55     8249.54    498.49 o
 -14   8  17     6073.51     6078.66    424.26 o
 -12   8  17     7649.15     7947.75    348.87 o
 -10   8  17    12477.87    12500.62    424.25 o
  -8   8  17    12393.51    11255.42    539.26 o
  -6   8  17     9456.70     9174.44    484.51 o
  -4   8  17     9622.39     8074.60    502.72 o
  -2   8  17     8825.97     8459.87    490.89 o
   0   8  17     7193.83     6666.52    907.69 o
   2   8  17     4905.66     4601.83    415.44 o
   4   8  17     4164.04     4133.69    404.46 o
   6   8  17     4087.44     3288.65    530.65 o
 -17   9  17      183.60      -45.38    289.76 o
 -15   9  17      870.32      649.35    342.13 o
 -13   9  17     2541.82     2326.08    312.13 o
 -11   9  17     1734.53     1471.41    199.89 o
  -9   9  17     2164.85     1996.99    213.66 o
  -7   9  17     3637.68     3417.58    350.32 o
  -5   9  17     3506.54     3099.69    341.33 o
  -3   9  17     4069.29     3702.50    377.97 o
  -1   9  17     3766.59     3747.35    391.38 o
   1   9  17     3855.27     3563.89    388.38 o
   3   9  17     5877.62     5199.35    691.24 o
 -14  10  17     2115.03     2670.72    520.18 o
 -12  10  17     3699.81     3962.43    590.00 o
 -10  10  17     3660.20     4168.41    621.42 o
  -8  10  17     3632.10     3840.24    607.46 o
  -6  10  17     4632.99     5094.11    435.22 o
  -4  10  17     4627.73     4091.72    399.80 o
  -2  10  17     4801.90     5289.19    445.67 o
   0  10  17     2390.43     2484.82    355.62 o
 -11  11  17     5627.36     6325.93    764.56 o
  -9  11  17     8697.49     9415.58    893.73 o
  -7  11  17     7377.15     7994.69    827.40 o
  -5  11  17     6149.43     6521.43    789.00 o
  -3  11  17     8274.47     8731.32    883.26 o
 -24   0  18     4155.77     4758.41    649.35 o
 -22   0  18     2670.38     2405.39    485.27 o
 -20   0  18    11720.95    11642.92    827.40 o
 -18   0  18    16848.62    17902.52   1022.90 o
 -16   0  18    22769.37    22427.03   1113.67 o
 -14   0  18    40634.68    40347.93   1145.14 o
 -12   0  18    33474.26    33815.08    983.46 o
 -10   0  18    29454.88    31028.08    823.66 o
  -8   0  18    73614.77    76068.27   2712.61 o
  -6   0  18    60008.61    63266.29   2311.13 o
  -4   0  18    34216.32    35071.91   1420.89 o
  -2   0  18    40799.43    42535.95   1675.74 o
   0   0  18    36639.62    35839.96   1455.80 o
   2   0  18    21796.16    21606.62   1015.92 o
   4   0  18    21766.47    21721.82   1040.36 o
   6   0  18    16280.76    15947.49    876.27 o
   8   0  18    16053.98    15085.18    890.24 o
  10   0  18     7346.26     7533.86    680.77 o
 -23   1  18     2532.03     2720.60    363.96 o
 -21   1  18     2987.15     3223.38    382.28 o
 -19   1  18     2210.32     2254.73    299.74 o
 -17   1  18     2717.22     2798.25    307.33 o
 -15   1  18     4732.81     4550.68    251.21 o
 -13   1  18     5222.73     4938.25    254.34 o
 -11   1  18    10055.48     9513.46    276.87 o
  -9   1  18    11853.03    11965.02    279.55 o
  -7   1  18     2006.64     2082.90    213.01 o
  -5   1  18      738.04      768.24    147.56 o
  -3   1  18     4503.19     4034.62    277.31 o
  -1   1  18     4097.46     4197.45    283.09 o
   1   1  18     2393.04     2641.31    245.17 o
   3   1  18     1419.80     1504.88    205.78 o
   5   1  18      761.07      708.55    176.39 o
   7   1  18      960.31      843.72    203.78 o
   9   1  18      694.37      573.93    212.13 o
 -24   2  18     1252.87      933.26    279.24 o
 -22   2  18     2110.90     1948.17    319.62 o
 -20   2  18     2961.83     2839.88    337.52 o
 -18   2  18     2107.77     1876.18    270.10 o
 -16   2  18     2158.06     1871.89    281.04 o
 -14   2  18    11644.85    11718.72    401.36 o
 -12   2  18    10103.56     9844.54    291.08 o
 -10   2  18    13273.27    13269.85    378.35 o
  -8   2  18     7399.39     7810.38    369.36 o
  -6   2  18    10591.13    10468.00    356.54 o
  -4   2  18     9389.24     9374.59    336.17 o
  -2   2  18    12556.35    12946.41    415.85 o
   0   2  18     9555.41     9797.93    353.93 o
   2   2  18     9682.53     9238.76    352.08 o
   4   2  18     5017.25     5183.42    278.65 o
   6   2  18     7114.37     6843.25    330.81 o
   8   2  18     5789.58     5226.22    572.55 o
  10   2  18     2168.30     1822.37    425.92 o
 -23   3  18     3150.74     3352.95    392.56 o
 -21   3  18     3239.81     3107.95    365.13 o
 -19   3  18     4078.18     4691.70    672.04 o
 -17   3  18     8220.68     7751.64    442.24 o
 -15   3  18     4055.31     3854.16    243.16 o
 -13   3  18     3021.57     3305.31    170.28 o
 -11   3  18     2588.39     2677.62    166.82 o
  -9   3  18     6999.60     7064.75    252.72 o
  -7   3  18     3358.43     3339.61    166.78 o
  -5   3  18      287.31      249.68     99.03 o
  -3   3  18     1123.07      936.74    141.29 o
  -1   3  18      216.08      173.89    102.61 o
   1   3  18      330.28      480.17    127.05 o
   3   3  18     2034.66     1984.29    192.67 o
   5   3  18     1968.65     1997.63    270.71 o
   7   3  18      555.40      678.46    231.38 o
   9   3  18     2039.40     2143.55    453.85 o
 -22   4  18     1300.60     1598.56    324.68 o
 -20   4  18     2481.11     2720.18    342.74 o
 -18   4  18     2891.81     2843.77    319.11 o
 -16   4  18     3129.70     3256.40    239.87 o
 -14   4  18     2643.25     2504.15    212.00 o
 -12   4  18     4669.52     4514.24    211.12 o
 -10   4  18     5025.43     5113.81    219.00 o
  -8   4  18     9705.06     9545.06    352.38 o
  -6   4  18     6955.36     7281.79    304.15 o
  -4   4  18     5667.70     5450.94    265.83 o
  -2   4  18     2330.88     2360.19    264.68 o
   0   4  18     3552.70     3428.34    649.35 o
   2   4  18     5112.83     4825.91    354.84 o
   4   4  18     5301.87     4767.22    369.08 o
   6   4  18     1908.55     1741.21    275.01 o
   8   4  18      880.90      478.29    324.68 o
 -21   5  18     6987.97     6666.74    482.75 o
 -19   5  18     6582.25     6650.49    450.66 o
 -17   5  18     7556.28     7783.89    460.78 o
 -15   5  18    10697.67    10625.20    404.87 o
 -13   5  18    10619.73    10187.69    460.06 o
 -11   5  18     9715.16     8327.54    859.31 o
  -9   5  18     7838.80     7591.86    436.44 o
  -7   5  18     3584.52     3649.75    459.08 o
  -5   5  18     5770.61     5433.68    354.24 o
  -3   5  18     7587.51     6802.43    394.95 o
  -1   5  18     2372.56     2466.71    276.45 o
   1   5  18     2346.68     2108.35    434.65 o
   3   5  18     3303.69     3226.43    331.69 o
   5   5  18     3029.53     3149.78    382.28 o
   7   5  18     3554.35     3396.87    516.69 o
 -20   6  18      783.68     1186.29    286.23 o
 -18   6  18      251.77      470.09    225.18 o
 -16   6  18      414.93      594.46    165.11 o
 -14   6  18      267.94      323.24    173.71 o
 -12   6  18      719.34      830.66    182.73 o
 -10   6  18      728.81      851.41    148.57 o
  -8   6  18      301.21      273.85    159.99 o
  -6   6  18       59.54      126.09    158.52 o
  -4   6  18      301.26      122.14    181.88 o
  -2   6  18      226.36      388.12    192.36 o
   0   6  18       23.10     -123.19    167.57 o
   2   6  18       37.06      133.55    261.83 o
   4   6  18       16.83      117.49    212.06 o
   6   6  18       45.58      109.07    213.78 o
 -19   7  18     7757.60     8267.00    792.49 o
 -17   7  18     9571.03     9629.04    535.26 o
 -15   7  18    14230.22    15902.43    685.19 o
 -13   7  18    13216.78    12932.59    387.13 o
 -11   7  18    14077.41    14452.31    467.46 o
  -9   7  18    15903.63    15883.54    647.41 o
  -7   7  18    13662.03    12781.59    575.12 o
  -5   7  18    12417.18    12445.16   1113.67 o
  -3   7  18    11521.89    12394.62    585.04 o
  -1   7  18     8770.89     8999.85    506.01 o
   1   7  18     8313.76     8724.07    509.29 o
   3   7  18     8258.36     7554.24    933.88 o
   5   7  18     4154.02     3905.46    565.56 o
 -18   8  18     1493.98     1539.59    432.90 o
 -16   8  18     1952.47     2388.10    649.35 o
 -14   8  18     2997.89     3010.92    341.98 o
 -12   8  18     4997.96     4891.17    294.12 o
 -10   8  18     7428.44     7414.82    393.25 o
  -8   8  18     9406.74     8965.28    495.40 o
  -6   8  18     8310.93     8141.66    479.07 o
  -4   8  18     8391.10     7702.58    464.07 o
  -2   8  18     8334.34     7131.24    474.69 o
   0   8  18     7049.01     6565.22    905.95 o
   2   8  18     4418.40     4224.73    410.58 o
   4   8  18     5013.51     5240.21    740.12 o
 -17   9  18      637.52     1026.39    380.53 o
 -15   9  18     1016.40     1071.78    380.53 o
 -13   9  18     1341.70     1308.74    256.90 o
 -11   9  18     1518.93     1758.90    218.14 o
  -9   9  18     1673.17     1550.96    208.00 o
  -7   9  18     1399.27     1462.82    280.90 o
  -5   9  18     1964.40     2151.73    322.00 o
  -3   9  18     1856.16     1912.87    313.69 o
  -1   9  18      698.50     1150.08    284.88 o
   1   9  18      512.40      626.35    265.22 o
 -14  10  18     1108.93     1124.14    415.44 o
 -12  10  18     1859.55     2049.29    492.25 o
 -10  10  18     3206.21     3239.77    586.51 o
  -8  10  18     2321.84     2506.53    301.14 o
  -6  10  18     2033.99     2142.57    334.68 o
  -4  10  18     2483.51     2638.09    523.67 o
  -2  10  18     2945.53     2846.46    372.28 o
 -23   1  19     2206.69     2344.07    357.31 o
 -21   1  19     3892.38     3929.21    394.88 o
 -19   1  19     8323.70     7163.94    465.09 o
 -17   1  19     8472.92     7435.87    436.42 o
 -15   1  19    14692.91    14374.90    392.07 o
 -13   1  19    15622.67    15634.62    479.89 o
 -11   1  19    18998.68    19777.42    459.42 o
  -9   1  19    17954.23    18060.66    436.99 o
  -7   1  19    10750.83    11315.03    468.86 o
  -5   1  19    18947.40    19807.64    673.26 o
  -3   1  19    22030.25    22247.96   1169.53 o
  -1   1  19    14212.18    14829.57    567.20 o
   1   1  19    13566.05    14411.25    564.28 o
   3   1  19    12249.82    11968.15    513.47 o
   5   1  19     6414.08     6816.97    399.09 o
   7   1  19     6964.96     6670.98    342.05 o
   9   1  19     3370.87     3056.35    345.50 o
 -24   2  19      628.63     1007.56    284.73 o
 -22   2  19     1111.07      842.38    266.30 o
 -20   2  19      956.60     1215.19    261.64 o
 -18   2  19      615.02      811.16    210.75 o
 -16   2  19      495.39      397.28    134.49 o
 -14   2  19      220.72      308.50    121.90 o
 -12   2  19      106.92      128.60     88.07 o
 -10   2  19      127.22      181.12     68.89 o
  -8   2  19      129.28      168.26     80.13 o
  -6   2  19      500.29      480.61    134.40 o
  -4   2  19      110.88     -124.75    124.75 o
  -2   2  19      393.41      580.46    132.22 o
   0   2  19      117.36      237.20    117.34 o
   2   2  19      737.33      852.38    152.51 o
   4   2  19     1529.13     1683.75    195.45 o
   6   2  19     1580.13     1395.80    202.95 o
   8   2  19      563.94      555.09    321.18 o
 -23   3  19     2706.92     3075.43    389.19 o
 -21   3  19     4613.53     4400.39    421.35 o
 -19   3  19     7198.44     7495.23    773.29 o
 -17   3  19     9301.78     9735.88    504.91 o
 -15   3  19    14179.35    13876.22    464.21 o
 -13   3  19    17736.03    18799.32    455.97 o
 -11   3  19    16251.10    15914.72    402.11 o
  -9   3  19    19491.77    20974.43    549.76 o
  -7   3  19    22930.82    23051.70    587.05 o
  -5   3  19    17719.55    17371.30    506.61 o
  -3   3  19    10454.87    10041.18    430.20 o
  -1   3  19    14487.62    13672.81    442.59 o
   1   3  19    13901.60    13376.26    581.35 o
   3   3  19     9200.23     8945.53    595.24 o
   5   3  19     5310.49     5244.83    395.93 o
   7   3  19     3991.74     3766.93    530.65 o
 -22   4  19     6336.62     5995.03    475.45 o
 -20   4  19    10196.90    10840.23    594.38 o
 -18   4  19     6410.87     6792.68    451.81 o
 -16   4  19    11980.31    11610.74    430.43 o
 -14   4  19     9079.69     9401.20    369.37 o
 -12   4  19     8378.87     8521.04    290.67 o
 -10   4  19     9882.39     9407.81    296.15 o
  -8   4  19    14828.94    15731.60    411.69 o
  -6   4  19     5515.39     6035.66    339.13 o
  -4   4  19     8717.89     8694.43    448.05 o
  -2   4  19     6702.91     5918.93    789.00 o
   0   4  19     8525.43     8500.41    453.90 o
   2   4  19     9129.15     9468.21    576.04 o
   4   4  19     8022.47     8160.58    509.71 o
   6   4  19     6697.77     6839.91    473.97 o
 -21   5  19      688.50     1042.06    277.25 o
 -19   5  19       19.47      208.38    197.79 o
 -17   5  19      115.79      116.77    181.13 o
 -15   5  19       41.15       95.64    128.87 o
 -13   5  19      125.32      158.07    108.77 o
 -11   5  19      100.57      178.00     99.01 o
  -9   5  19       22.32     -110.44    126.60 o
  -7   5  19       25.99      240.89    150.58 o
  -5   5  19      252.84      201.25    160.23 o
  -3   5  19      294.60      390.47    181.82 o
  -1   5  19      872.66      744.94    293.26 o
   1   5  19       33.98       71.79    204.23 o
   3   5  19       21.12       -4.40    244.38 o
   5   5  19      185.42      145.41    218.93 o
   7   5  19       71.73       45.38    286.27 o
 -20   6  19     1190.68     1488.44    300.41 o
 -18   6  19     3230.98     3112.46    345.95 o
 -16   6  19     4143.23     4398.29    371.88 o
 -14   6  19     4819.65     5027.59    689.50 o
 -12   6  19     2985.87     3129.27    235.05 o
 -10   6  19     2649.49     2868.90    226.09 o
  -8   6  19      993.27     1044.43    217.07 o
  -6   6  19     1561.45     1527.55    238.56 o
  -4   6  19     2035.94     2089.03    283.78 o
  -2   6  19     4034.42     3641.51    354.08 o
   0   6  19     2723.33     2606.64    330.35 o
   2   6  19     2898.76     3111.06    352.60 o
   4   6  19     2428.39     2758.50    354.41 o
   6   6  19     2318.30     2024.86    460.83 o
 -19   7  19      105.79      247.87    321.18 o
 -17   7  19        5.85      -74.91    228.67 o
 -15   7  19       45.73       49.62    168.56 o
 -13   7  19       22.45        1.70    131.52 o
 -11   7  19      615.98      566.16    157.43 o
  -9   7  19     1326.35     1133.11    235.28 o
  -7   7  19      527.01      669.83    203.78 o
  -5   7  19      622.96      597.22    218.38 o
  -3   7  19      601.84      633.18    238.17 o
  -1   7  19      151.26      294.08    229.62 o
   1   7  19      243.33      271.57    224.43 o
   3   7  19      304.26      536.47    261.71 o
 -18   8  19     3104.87     3197.88    541.13 o
 -16   8  19     5582.31     5232.72    431.98 o
 -14   8  19     5996.94     6115.72    577.78 o
 -12   8  19     5988.61     5509.65    405.83 o
 -10   8  19     8106.73     7605.20    362.24 o
  -8   8  19     5292.65     4461.48    391.08 o
  -6   8  19     4404.21     3839.01    371.73 o
  -4   8  19     7295.59     6184.27    453.74 o
  -2   8  19     4487.02     4403.82    406.03 o
   0   8  19     3223.99     3212.52    375.28 o
   2   8  19     4705.69     4430.00    450.36 o
 -15   9  19     3044.99     2325.09    492.25 o
 -13   9  19     4167.87     4128.92    396.73 o
 -11   9  19     4274.14     4136.71    365.29 o
  -9   9  19     4470.17     4450.54    299.84 o
  -7   9  19     6311.52     5855.47    527.16 o
  -5   9  19     5957.54     6334.79    673.79 o
  -3   9  19     2960.88     2502.89    354.82 o
  -1   9  19     3035.83     2723.60    375.78 o
   1   9  19     2855.56     2944.76    381.65 o
 -12  10  19     2059.78     2262.25    530.65 o
 -10  10  19     3609.90     4426.76    698.23 o
  -8  10  19     4198.09     4458.12    789.00 o
  -6  10  19     3112.24     3551.45    825.65 o
  -4  10  19     1806.52     2146.33    347.94 o
 -22   0  20     8895.27     9181.68    806.45 o
 -20   0  20    16267.81    16401.34   1026.39 o
 -18   0  20    19989.66    19099.98   1064.80 o
 -16   0  20    26648.34    26207.93   1263.79 o
 -14   0  20    27008.87    26737.33   1347.58 o
 -12   0  20    35369.55    35712.96   1011.82 o
 -10   0  20    42317.04    44059.15   1127.64 o
  -8   0  20    37518.46    37540.14   1546.57 o
  -6   0  20    42988.71    44644.59   1783.97 o
  -4   0  20    35075.57    36279.84   1518.64 o
  -2   0  20    20131.76    19927.38    991.48 o
   0   0  20    25646.20    24514.73   1141.60 o
   2   0  20    20137.89    21442.53   1068.29 o
   4   0  20    11092.76     9523.81    673.79 o
   6   0  20     4879.63     4339.48    516.69 o
 -23   1  20      528.18      519.41    241.58 o
 -21   1  20     1315.79     1477.26    281.29 o
 -19   1  20      814.93      743.61    232.05 o
 -17   1  20     1154.38     1452.31    406.72 o
 -15   1  20     2852.08     2848.74    185.99 o
 -13   1  20     3675.33     3553.47    234.95 o
 -11   1  20     1813.66     1795.10    135.87 o
  -9   1  20     2119.70     2372.96    140.56 o
  -7   1  20     1886.94     1867.80    249.62 o
  -5   1  20     6711.98     7090.55    411.95 o
  -3   1  20     5204.67     5107.45    335.62 o
  -1   1  20     2211.91     2388.48    254.23 o
   1   1  20     2175.02     2559.72    270.37 o
   3   1  20     2024.27     1829.64    249.83 o
   5   1  20      802.72     1083.87    224.55 o
   7   1  20     1584.94     1372.76    213.70 o
 -22   2  20     3904.50     3331.91    396.07 o
 -20   2  20     4144.16     4396.93    404.83 o
 -18   2  20     4731.12     5023.78    403.34 o
 -16   2  20     7423.44     7950.77    409.44 o
 -14   2  20    15207.80    16464.21    521.06 o
 -12   2  20     8296.63     8670.38    286.32 o
 -10   2  20    10683.16    10974.91    283.36 o
  -8   2  20     5887.18     5866.90    351.72 o
  -6   2  20     7535.07     7243.21    306.70 o
  -4   2  20    12088.00    12039.50    416.84 o
  -2   2  20    12526.19    12061.51    424.23 o
   0   2  20     7162.14     6802.66    319.90 o
   2   2  20     4632.51     4519.15    280.85 o
   4   2  20     2074.91     1927.89    220.82 o
   6   2  20     2062.92     2108.38    300.68 o
 -23   3  20      443.22      507.81    247.86 o
 -21   3  20     1888.29     2394.58    351.92 o
 -19   3  20     1756.32     1883.84    329.91 o
 -17   3  20     1712.23     1603.20    260.01 o
 -15   3  20      260.40      329.16    133.09 o
 -13   3  20      195.76      319.10    112.07 o
 -11   3  20     1581.48     1442.96    149.71 o
  -9   3  20     1727.83     1850.70    148.00 o
  -7   3  20     2901.27     2893.20    173.24 o
  -5   3  20     2946.04     2970.41    217.93 o
  -3   3  20     2690.55     2573.77    213.14 o
  -1   3  20     1381.85     1411.54    181.93 o
   1   3  20     5294.94     5564.42    396.62 o
   3   3  20     4259.69     4045.60    436.39 o
   5   3  20     5314.73     5862.91    808.20 o
   7   3  20     2180.07     2098.17    460.83 o
 -22   4  20     1171.03     1556.69    316.00 o
 -20   4  20     3639.12     2614.43    459.08 o
 -18   4  20     4623.61     3879.25    367.31 o
 -16   4  20     4124.19     3802.94    270.92 o
 -14   4  20     1638.61     1726.66    203.59 o
 -12   4  20     3411.78     3357.99    203.48 o
 -10   4  20     3723.22     3440.41    199.92 o
  -8   4  20     6418.70     6417.15    237.79 o
  -6   4  20     5343.51     4834.78    213.03 o
  -4   4  20     2662.46     2876.51    298.70 o
  -2   4  20     1913.05     1916.63    267.77 o
   0   4  20     3456.04     3228.24    332.82 o
   2   4  20     2977.41     2872.87    335.49 o
   4   4  20     3104.75     2543.81    330.35 o
   6   4  20     2571.64     2043.35    321.98 o
 -21   5  20     2954.00     2865.22    375.67 o
 -19   5  20     1559.44     1694.21    301.72 o
 -17   5  20     2881.24     3020.78    334.16 o
 -15   5  20     4889.01     4815.82    406.86 o
 -13   5  20     4165.84     3831.27    220.82 o
 -11   5  20     4440.89     4448.42    265.33 o
  -9   5  20     3455.41     3164.01    308.31 o
  -7   5  20     1809.66     1706.84    247.64 o
  -5   5  20     4915.14     4465.11    356.71 o
  -3   5  20    10076.68     9540.26    506.29 o
  -1   5  20     8267.84     7618.18    556.84 o
   1   5  20     7585.16     7013.70    470.26 o
   3   5  20     5878.05     5620.35    514.94 o
   5   5  20     4463.31     4218.79    448.61 o
 -20   6  20       56.28      516.69    335.15 o
 -18   6  20       10.03      513.20    317.69 o
 -16   6  20       30.43      269.19    183.90 o
 -14   6  20       43.00      188.10    162.48 o
 -12   6  20      195.26      259.58    137.92 o
 -10   6  20       63.18       17.43    117.01 o
  -8   6  20        5.08        5.80    159.95 o
  -6   6  20       64.04       60.05    204.23 o
  -4   6  20      130.27      121.75    384.02 o
  -2   6  20       22.90       27.89    202.86 o
   0   6  20      363.40      489.92    239.54 o
   2   6  20      533.06      764.69    267.88 o
   4   6  20      158.93      -26.34    399.73 o
 -19   7  20     4334.22     5013.27    656.33 o
 -17   7  20     8958.11     9874.63   1180.00 o
 -15   7  20    10218.20    11084.91    583.16 o
 -13   7  20     6714.79     6782.40    454.43 o
 -11   7  20     7154.63     7677.75    355.67 o
  -9   7  20     9091.72     8449.11    488.67 o
  -7   7  20     8528.32     8090.55    830.89 o
  -5   7  20     9281.45     9260.59    531.26 o
  -3   7  20     8562.64     8486.86    525.90 o
  -1   7  20    10334.21    10630.13    591.22 o
   1   7  20     9931.14    10316.42   1122.40 o
   3   7  20     7988.84     8223.70    867.55 o
 -16   8  20     4225.01     4312.57    417.77 o
 -14   8  20     5742.76     5285.60    434.85 o
 -12   8  20     6807.06     6127.49    336.85 o
 -10   8  20     6035.46     5883.58    333.59 o
  -8   8  20     7490.36     7419.91    572.55 o
  -6   8  20     7184.21     7083.25    491.08 o
  -4   8  20     4044.15     3206.75    375.18 o
  -2   8  20     2379.24     2281.84    339.32 o
   0   8  20     2659.39     2455.00    358.32 o
 -13   9  20      703.70      759.79    159.04 o
 -11   9  20     1161.32     1126.60    201.90 o
  -9   9  20     1725.71     1735.09    226.97 o
  -7   9  20     1192.75     1058.44    282.78 o
  -5   9  20      820.55      421.72    248.94 o
  -3   9  20     1301.83     1098.19    296.01 o
 -23   1  21     7291.02     7212.31    563.82 o
 -21   1  21     9100.21     8977.43    549.90 o
 -19   1  21    10847.57    10150.35    567.63 o
 -17   1  21    11191.56    11565.10    571.45 o
 -15   1  21    14473.05    14408.26    411.01 o
 -13   1  21    18368.54    17847.11    410.66 o
 -11   1  21    19820.34    20270.49    435.44 o
  -9   1  21    13744.36    14575.36    353.99 o
  -7   1  21    13782.11    13363.07    713.94 o
  -5   1  21    14007.31    13747.67    565.64 o
  -3   1  21     6854.93     6984.67    432.90 o
  -1   1  21     8523.13     8868.25    455.33 o
   1   1  21     6998.36     6873.20    413.35 o
   3   1  21     2643.33     2716.53    303.61 o
   5   1  21     1718.57     1937.26    231.45 o
 -22   2  21      318.77      536.39    242.92 o
 -20   2  21      223.98      363.08    221.80 o
 -18   2  21      425.55      436.61    265.33 o
 -16   2  21      955.02      869.19    168.37 o
 -14   2  21      102.18      249.59    141.64 o
 -12   2  21      187.77      273.51    102.05 o
 -10   2  21      560.30      513.82     92.54 o
  -8   2  21     1233.04     1146.18    132.26 o
  -6   2  21     2702.81     2630.59    215.54 o
  -4   2  21     1946.11     1885.41    202.19 o
  -2   2  21     1069.45     1104.84    175.59 o
   0   2  21     1718.28     1630.07    196.21 o
   2   2  21     1432.91     1649.38    216.87 o
   4   2  21     1099.75     1064.35    252.93 o
   6   2  21     2084.32     2371.51    326.25 o
 -21   3  21     6326.17     6563.96    504.28 o
 -19   3  21     9711.96    10807.17    579.28 o
 -17   3  21    14000.27    14583.27    648.74 o
 -15   3  21     9867.55     9749.06    403.49 o
 -13   3  21    11736.89    12133.99    363.13 o
 -11   3  21    12883.49    12737.84    366.98 o
  -9   3  21    11422.40    11644.97    390.52 o
  -7   3  21    14133.27    14560.30    382.05 o
  -5   3  21    21500.67    21025.34    606.98 o
  -3   3  21    10505.17    10552.91    404.37 o
  -1   3  21     7180.34     7205.62    672.04 o
   1   3  21     5582.18     5637.08    417.99 o
   3   3  21     4000.61     3909.32    379.78 o
   5   3  21     3003.41     2848.82    356.10 o
 -22   4  21     3780.16     3684.75    424.17 o
 -20   4  21     3946.87     4463.64    421.51 o
 -18   4  21     3091.11     3611.08    370.14 o
 -16   4  21     8529.37     8658.83    436.31 o
 -14   4  21     6944.13     6978.00    261.37 o
 -12   4  21    10022.99     9876.19    328.13 o
 -10   4  21    11988.66    12075.64    364.80 o
  -8   4  21    13996.96    13890.03    557.98 o
  -6   4  21    12730.92    12573.02    569.67 o
  -4   4  21    17921.57    16897.86    693.96 o
  -2   4  21    14218.46    12884.62    860.56 o
   0   4  21    11129.66    10728.26    545.29 o
   2   4  21    12318.25    12175.63    612.20 o
   4   4  21     9284.00     8687.40    536.81 o
 -21   5  21       13.02      138.85    227.07 o
 -19   5  21       43.79      165.35    223.87 o
 -17   5  21       36.66      466.30    205.45 o
 -15   5  21       58.93      227.90    151.14 o
 -13   5  21      285.00      220.69    117.23 o
 -11   5  21       68.90       39.62    131.81 o
  -9   5  21       22.16     -113.34    161.57 o
  -7   5  21      191.37      379.72    230.41 o
  -5   5  21       67.18       28.85    186.07 o
  -3   5  21      557.02      506.91    228.34 o
  -1   5  21      239.69      196.67    216.71 o
   1   5  21      597.65      383.38    241.32 o
   3   5  21      189.55      141.17    212.69 o
 -20   6  21     1362.87     1490.71    446.86 o
 -18   6  21     2292.53     2548.53    495.74 o
 -16   6  21     2797.52     2857.80    343.57 o
 -14   6  21     1713.22     1499.37    175.88 o
 -12   6  21     1936.99     1868.26    216.91 o
 -10   6  21     4747.58     4252.22    281.59 o
  -8   6  21     4177.16     4013.43    481.78 o
  -6   6  21     5281.13     4516.04    385.86 o
  -4   6  21     6591.84     6375.31    454.01 o
  -2   6  21     9192.39     8752.46    526.52 o
   0   6  21     7868.48     7788.78    518.65 o
   2   6  21     5024.43     4991.95    450.36 o
 -17   7  21      169.06      -93.14    198.82 o
 -15   7  21      585.81      480.52    455.59 o
 -13   7  21      597.61      573.73    177.94 o
 -11   7  21      143.93      301.96    151.91 o
  -9   7  21       58.08      -21.85    184.32 o
  -7   7  21      181.33       15.39    193.77 o
  -5   7  21        6.59       25.38    202.57 o
  -3   7  21       82.85     -200.80    200.80 o
  -1   7  21      109.37       34.00    225.62 o
   1   7  21       11.81       53.04    425.92 o
 -16   8  21     3611.06     3641.93    399.87 o
 -14   8  21     4678.20     4409.77    416.46 o
 -12   8  21     4753.81     4532.02    313.46 o
 -10   8  21     6482.07     6571.40    362.80 o
  -8   8  21     6670.94     6255.72    479.17 o
  -6   8  21     5073.10     4594.97    761.07 o
  -4   8  21     6607.96     6162.11    482.14 o
  -2   8  21     8620.45     7896.99    541.27 o
 -13   9  21     2124.82     2373.97    391.01 o
 -11   9  21     2647.85     2327.73    255.40 o
  -9   9  21     2837.22     2518.87    345.19 o
  -7   9  21     2800.39     2506.21    363.75 o
  -5   9  21     2533.03     2210.37    351.79 o
 -22   0  22    14023.83    13318.67    981.01 o
 -20   0  22    10811.02    12306.24    921.66 o
 -18   0  22    15254.48    15738.02    998.46 o
 -16   0  22    19141.55    18415.72   1050.83 o
 -14   0  22    19248.43    19722.06    734.62 o
 -12   0  22    24260.57    24017.78    625.02 o
 -10   0  22    20613.82    20430.18    661.81 o
  -8   0  22    12472.99    11873.34    747.10 o
  -6   0  22    16486.08    16799.33    932.13 o
  -4   0  22     9998.23    10504.82    712.19 o
  -2   0  22     6266.54     5774.33    551.60 o
   0   0  22     8627.35     8532.33    659.82 o
   2   0  22     5736.10     5194.80    551.60 o
   4   0  22     3848.94     4171.90    537.63 o
 -21   1  22     1081.05     1029.14    284.73 o
 -19   1  22     1568.98     1625.48    301.79 o
 -17   1  22     2417.21     2342.00    323.77 o
 -15   1  22     1211.45     1154.90    155.94 o
 -13   1  22     2333.63     2113.02    174.82 o
 -11   1  22     1936.68     2170.12    149.24 o
  -9   1  22     3979.49     4113.03    188.62 o
  -7   1  22     3121.42     3012.23    234.85 o
  -5   1  22     3075.07     3253.44    328.17 o
  -3   1  22     4237.78     4590.88    354.55 o
  -1   1  22     3682.78     3865.09    850.09 o
   1   1  22      674.06      548.41    233.91 o
   3   1  22     1249.86     1519.03    217.33 o
   5   1  22     1375.92     1514.09    234.04 o
 -22   2  22     4510.99     5476.42    478.77 o
 -20   2  22     5337.34     5508.52    583.02 o
 -18   2  22     8749.39     8928.80   1145.09 o
 -16   2  22     3768.72     3708.11    275.30 o
 -14   2  22     4141.22     4289.31    350.85 o
 -12   2  22     6224.99     6513.12    275.28 o
 -10   2  22     6015.13     5999.07    221.36 o
  -8   2  22     4984.19     5029.24    233.66 o
  -6   2  22     4941.36     4733.47    283.97 o
  -4   2  22     2491.94     2513.57    229.87 o
  -2   2  22     2050.04     1982.77    221.84 o
   0   2  22     2534.31     2695.40    284.77 o
   2   2  22     1198.85     1455.92    382.28 o
   4   2  22      997.51     1099.84    272.77 o
 -21   3  22      659.64      937.30    275.24 o
 -19   3  22      378.81      553.83    415.44 o
 -17   3  22     2048.61     2193.45    308.58 o
 -15   3  22     3662.71     3631.77    275.75 o
 -13   3  22     1701.39     1534.35    164.64 o
 -11   3  22     2683.23     2650.23    192.94 o
  -9   3  22     2200.93     2198.14    170.89 o
  -7   3  22     7498.80     7104.24    266.28 o
  -5   3  22     6200.83     6107.84    320.93 o
  -3   3  22     5554.64     5555.58    413.44 o
  -1   3  22     4170.51     4203.42    381.39 o
   1   3  22     5035.10     5323.86    426.88 o
   3   3  22     3512.67     3678.92    391.13 o
 -20   4  22     1399.81     1735.59    321.98 o
 -18   4  22     2078.88     2351.48    329.55 o
 -16   4  22     3750.36     3416.09    282.41 o
 -14   4  22     2493.14     2368.91    199.62 o
 -12   4  22     3455.79     3343.32    221.29 o
 -10   4  22     3199.66     2917.27    206.44 o
  -8   4  22     2993.88     2878.65    322.15 o
  -6   4  22     5444.21     4734.88    551.60 o
  -4   4  22     5546.36     5448.98    413.49 o
  -2   4  22     1686.25     1677.09    294.80 o
   0   4  22      769.82      856.24    255.83 o
   2   4  22     1229.21     1367.30    302.17 o
 -19   5  22     2673.74     2800.22    626.66 o
 -17   5  22     2558.49     2577.44    640.62 o
 -15   5  22     3067.72     2761.12    324.28 o
 -13   5  22     5797.53     5349.37    470.08 o
 -11   5  22     8385.47     8189.28    396.01 o
  -9   5  22    11118.09    10233.38    590.00 o
  -7   5  22    11785.24    10739.64    553.87 o
  -5   5  22     7396.60     6890.45    463.39 o
  -3   5  22     8515.52     9051.87    526.83 o
  -1   5  22    11774.78    11361.01    965.30 o
   1   5  22     8061.26     7659.48    513.40 o
 -18   6  22        2.71     -139.65    268.82 o
 -16   6  22        4.69     -154.88    385.77 o
 -14   6  22       55.07      263.64    159.36 o
 -12   6  22      755.97     1082.96    186.55 o
 -10   6  22      776.49      917.90    189.59 o
  -8   6  22      622.49      629.06    380.53 o
  -6   6  22      366.74      164.96    328.17 o
  -4   6  22     1276.23     1219.77    283.18 o
  -2   6  22     1340.51     1477.19    302.17 o
   0   6  22      315.72      167.03    233.07 o
 -17   7  22     4694.68     5548.52    465.61 o
 -15   7  22     6904.00     7710.18    713.94 o
 -13   7  22     8857.33     9020.51    406.79 o
 -11   7  22     9919.54     9472.32    412.50 o
  -9   7  22    12545.16    11911.81    618.68 o
  -7   7  22    12336.01    13290.41    667.67 o
  -5   7  22    12649.30    12774.10   1577.99 o
  -3   7  22    10126.89    10079.22    612.69 o
  -1   7  22     7579.27     7559.37    789.00 o
 -14   8  22     2225.16     2366.18    223.08 o
 -12   8  22     3544.44     3501.31    336.62 o
 -10   8  22     3513.05     3233.49    286.16 o
  -8   8  22     1268.31     1307.54    292.99 o
  -6   8  22      903.26     1086.02    283.37 o
  -4   8  22     1931.73     1636.19    313.64 o
 -21   1  23     3399.49     3341.93    696.48 o
 -19   1  23     5893.42     5508.07    451.67 o
 -17   1  23     5184.49     5085.70    425.79 o
 -15   1  23     3301.67     3109.85    222.30 o
 -13   1  23     5913.70     6196.67    412.19 o
 -11   1  23     6047.58     5999.95    231.08 o
  -9   1  23     4367.10     4231.03    197.65 o
  -7   1  23     4138.48     4034.01    276.12 o
  -5   1  23     3269.22     3280.38    319.62 o
  -3   1  23     2195.12     2239.47    286.07 o
  -1   1  23     2629.05     2830.38    320.92 o
   1   1  23     2561.65     2880.71    270.67 o
   3   1  23     3308.64     3015.38    284.10 o
 -20   2  23      248.22      140.34    224.60 o
 -18   2  23      586.64      430.23    236.95 o
 -16   2  23     1388.42     1149.30    199.92 o
 -14   2  23      830.63      735.88    125.38 o
 -12   2  23     1112.79     1166.76    152.73 o
 -10   2  23     1461.27     1576.68    137.19 o
  -8   2  23     3589.47     3859.20    225.75 o
  -6   2  23     3105.23     2705.79    244.24 o
  -4   2  23     2492.07     2472.20    250.27 o
  -2   2  23     2838.27     2664.99    255.02 o
   0   2  23     2012.86     1957.51    243.74 o
   2   2  23     1174.79      961.89    270.71 o
 -21   3  23     4306.92     4417.06    438.91 o
 -19   3  23     4491.97     4470.35    462.57 o
 -17   3  23     6553.98     6251.44    450.47 o
 -15   3  23     5735.41     5649.35    336.15 o
 -13   3  23     7080.41     6752.94    293.31 o
 -11   3  23     6836.63     6494.79    288.93 o
  -9   3  23     7694.71     7768.08    282.51 o
  -7   3  23     5253.28     5110.21    245.06 o
  -5   3  23     4766.21     4480.95    297.68 o
  -3   3  23     3275.87     3413.78    410.21 o
  -1   3  23     3450.31     2992.55    460.83 o
   1   3  23     2304.26     2174.66    341.84 o
 -20   4  23     3498.32     3435.72    399.50 o
 -18   4  23     5216.05     5847.01    457.68 o
 -16   4  23     7774.86     7667.06    394.37 o
 -14   4  23    11500.59    10922.09    376.45 o
 -12   4  23    15209.44    15351.40    448.31 o
 -10   4  23    12829.10    12413.28    420.76 o
  -8   4  23    15482.52    14429.67    662.24 o
  -6   4  23    13746.57    13541.16    630.72 o
  -4   4  23    11757.01    11342.32    590.11 o
  -2   4  23    16987.60    14834.80    692.36 o
   0   4  23     9372.99     9109.04    556.67 o
   2   4  23     4674.35     4223.87    422.04 o
 -19   5  23       20.20      -45.85    221.69 o
 -17   5  23       37.70       47.72    201.09 o
 -15   5  23      534.96      490.57    218.21 o
 -13   5  23      397.86      199.73    152.91 o
 -11   5  23      124.03       76.20    138.48 o
  -9   5  23      252.01      318.74    203.65 o
  -7   5  23      137.78       53.90    190.73 o
  -5   5  23      117.97       25.55    203.81 o
  -3   5  23      402.90      496.50    250.55 o
  -1   5  23       34.86      108.97    230.63 o
   1   5  23       49.62      195.83    246.12 o
 -16   6  23     2729.35     2807.66    361.98 o
 -14   6  23     3515.06     3596.00    289.30 o
 -12   6  23     6081.22     6015.00    345.46 o
 -10   6  23     8195.22     7797.04    386.56 o
  -8   6  23     7662.67     6910.13    496.65 o
  -6   6  23     6944.22     6845.07    497.31 o
  -4   6  23     4462.53     4464.55    429.58 o
  -2   6  23     2121.85     2291.14    352.38 o
 -15   7  23       77.92        8.48    201.09 o
 -13   7  23       33.52      -31.77    151.72 o
 -11   7  23      157.51      195.09    161.30 o
  -9   7  23      608.61      333.40    308.97 o
  -7   7  23      326.04      346.48    233.84 o
  -5   7  23      176.57      205.46    230.67 o
  -3   7  23        9.49       24.02    224.80 o
 -10   8  23     3903.67     3594.72    304.55 o
  -8   8  23     4077.59     2942.52    384.79 o
 -20   0  24     6673.06     5341.43    652.84 o
 -18   0  24     9326.28     9771.68    785.50 o
 -16   0  24     5835.06     5868.59    631.89 o
 -14   0  24     7913.59     7780.10    464.75 o
 -12   0  24     8770.29     8493.67    556.20 o
 -10   0  24    12937.32    12128.40    616.19 o
  -8   0  24     8512.52     8242.56    656.33 o
  -6   0  24     5013.08     4901.55    558.58 o
  -4   0  24     5963.31     5676.58    593.49 o
  -2   0  24     8511.06     8556.76    701.72 o
   0   0  24     6716.22     5903.50    624.91 o
   2   0  24     6019.69     5666.11    638.88 o
 -21   1  24      775.13      632.84    301.98 o
 -19   1  24     1093.33     1217.34    389.26 o
 -17   1  24     2063.60     1817.70    312.27 o
 -15   1  24     2079.05     2270.07    206.98 o
 -13   1  24     4641.64     4416.51    251.16 o
 -11   1  24     2487.89     2680.37    176.19 o
  -9   1  24     2620.42     2561.39    171.88 o
  -7   1  24     3930.62     3355.59    414.05 o
  -5   1  24     2652.77     3002.30    265.68 o
  -3   1  24     1254.67     1321.34    211.29 o
  -1   1  24     1398.90     1440.76    229.73 o
   1   1  24      776.97      638.91    203.26 o
 -20   2  24     1557.59     1879.44    324.45 o
 -18   2  24     2996.14     2973.62    363.96 o
 -16   2  24     1869.70     2226.36    253.80 o
 -14   2  24     2399.12     2429.75    184.71 o
 -12   2  24     3085.77     3400.94    232.20 o
 -10   2  24     1366.93     1330.31    138.01 o
  -8   2  24     2184.17     2445.59    196.17 o
  -6   2  24     2555.70     2331.33    278.78 o
  -4   2  24     2440.86     2661.79    354.20 o
  -2   2  24     1520.92     1172.53    212.90 o
   0   2  24     1901.56     1777.01    326.42 o
 -19   3  24     2942.42     2717.86    364.73 o
 -17   3  24     2478.36     2354.01    327.63 o
 -15   3  24     6261.07     6124.03    547.35 o
 -13   3  24     6673.65     6582.98    298.12 o
 -11   3  24     7402.57     7221.07    313.11 o
  -9   3  24     5294.44     5844.08    387.98 o
  -7   3  24     4605.38     4760.44    252.70 o
  -5   3  24     3359.17     3191.90    372.66 o
  -3   3  24     6488.17     5843.10    576.04 o
  -1   3  24     3849.56     3814.41    424.17 o
   1   3  24     2303.34     2365.91    525.42 o
 -18   4  24     1432.35     1247.51    321.18 o
 -16   4  24     2063.29     1980.28    254.40 o
 -14   4  24     2582.47     2180.23    211.97 o
 -12   4  24     2457.91     2190.81    210.33 o
 -10   4  24     1465.27     1195.25    201.01 o
  -8   4  24      926.09      878.76    256.17 o
  -6   4  24     1498.53     1558.68    286.33 o
  -4   4  24     1715.33     1290.27    289.86 o
  -2   4  24     2377.51     2515.77    352.98 o
   0   4  24     2706.39     2785.66    378.88 o
 -17   5  24     6399.78     6259.46    577.78 o
 -15   5  24     8503.61     8158.17    644.11 o
 -13   5  24     8620.91     8045.90    397.66 o
 -11   5  24     7516.88     7206.41    381.88 o
  -9   5  24     8998.62     7833.82    926.90 o
  -7   5  24    10912.29     9374.30    855.33 o
  -5   5  24     7689.18     6930.97    506.75 o
  -3   5  24     6020.13     5819.71    481.07 o
 -16   6  24      816.86     1193.64    294.26 o
 -14   6  24      591.97      879.77    188.84 o
 -12   6  24      498.60      320.05    169.31 o
 -10   6  24      298.88      397.17    168.08 o
  -8   6  24      744.73     1072.82    271.24 o
  -6   6  24      964.73     1274.01    283.77 o
  -4   6  24      331.13      163.17    220.88 o
 -13   7  24     7658.91     6455.86    727.90 o
 -11   7  24     8018.56     7990.37    411.07 o
  -9   7  24    10781.91    10548.12    609.69 o
  -7   7  24     8005.66     7583.40    848.34 o
 -19   1  25     3927.76     3283.26    485.27 o
 -17   1  25     3588.53     3758.76    455.59 o
 -15   1  25     3455.22     3737.54    255.29 o
 -13   1  25     3426.04     3379.53    237.06 o
 -11   1  25     2707.68     2810.07    190.55 o
  -9   1  25     4002.90     4025.15    217.17 o
  -7   1  25     4353.05     4207.89    316.36 o
  -5   1  25     6068.58     5957.38    364.79 o
  -3   1  25     5804.40     5598.81    362.67 o
  -1   1  25     4696.84     4488.22    340.39 o
 -18   2  25      954.72      861.75    267.63 o
 -16   2  25     2230.88     1736.91    247.57 o
 -14   2  25     3409.20     3239.51    236.68 o
 -12   2  25     3290.46     3282.60    240.95 o
 -10   2  25     1839.68     1998.87    169.77 o
  -8   2  25      890.97      977.26    157.94 o
  -6   2  25      356.72      364.70    170.01 o
  -4   2  25     1444.30     1406.89    225.84 o
  -2   2  25     1515.08     1443.01    302.89 o
 -17   3  25     3868.59     4583.99    425.79 o
 -15   3  25     3915.77     4052.64    318.22 o
 -13   3  25     5273.79     5251.31    285.62 o
 -11   3  25     5672.49     5776.76    300.70 o
  -9   3  25     6051.29     6043.73    287.41 o
  -7   3  25     3761.61     3942.04    434.65 o
  -5   3  25     4374.26     4505.23    432.01 o
  -3   3  25     5662.19     4679.16    444.16 o
  -1   3  25     5576.39     6273.56    733.14 o
 -16   4  25    11517.08    11943.34    677.26 o
 -14   4  25    12840.36    12218.39    609.06 o
 -12   4  25    10065.08    10124.91    446.25 o
 -10   4  25     8912.32     8223.60    401.34 o
  -8   4  25     9935.00    10575.98    600.92 o
  -6   4  25    11240.67    10766.45    609.73 o
  -4   4  25     6382.84     6617.30    512.19 o
 -15   5  25      324.20      338.33    221.12 o
 -13   5  25       84.43       34.49    158.72 o
 -11   5  25      350.10      403.90    170.75 o
  -9   5  25       50.31       63.82    217.23 o
  -7   5  25      285.32      133.71    227.64 o
  -5   5  25      267.24      458.59    248.01 o
 -12   6  25     5338.59     5011.95    376.36 o
 -10   6  25     5617.17     5462.64    475.09 o
  -8   6  25     7732.37     7101.07    541.35 o
 -18   0  26     5627.25     5271.61    659.82 o
 -16   0  26     4165.42     4114.22    389.26 o
 -14   0  26     6258.55     6512.04    458.98 o
 -12   0  26     5194.05     4639.31    306.30 o
 -10   0  26     9712.80     9859.70    414.28 o
  -8   0  26    10095.11    10155.70    799.47 o
  -6   0  26    12383.40    11384.58    872.78 o
  -4   0  26    14220.43    13723.64    953.08 o
 -17   1  26     2138.95     2028.00    733.14 o
 -15   1  26     2383.45     2603.13    234.62 o
 -13   1  26     1272.60     1366.03    166.35 o
 -11   1  26     1070.66     1357.21    157.11 o
  -9   1  26     1001.54     1032.98    150.06 o
  -7   1  26     1431.58     1350.05    232.25 o
  -5   1  26     1141.45     1120.75    231.67 o
  -3   1  26      387.60      487.76    205.08 o
 -18   2  26     1925.74     2243.60    349.14 o
 -16   2  26     3279.31     3555.62    317.48 o
 -14   2  26     1759.91     1672.86    201.34 o
 -12   2  26     2116.29     2202.54    219.16 o
 -10   2  26     2875.47     2890.22    218.24 o
  -8   2  26     4395.57     4697.30    270.98 o
  -6   2  26     4359.39     3967.95    325.46 o
  -4   2  26     5711.25     6049.45    490.58 o
 -17   3  26     1530.90     1847.59    321.98 o
 -15   3  26     3772.26     3427.92    309.09 o
 -13   3  26     3320.21     3142.08    249.17 o
 -11   3  26     3047.73     3022.44    246.64 o
  -9   3  26     2643.45     2433.01    654.59 o
  -7   3  26     2024.62     1995.22    406.72 o
  -5   3  26     1048.82     1776.21    326.42 o
 -14   4  26     2283.87     1882.97    243.07 o
 -12   4  26     2623.17     2084.32    252.08 o
 -10   4  26     3055.04     3067.72    313.28 o
  -8   4  26     1603.81     1303.84    308.55 o
  -6   4  26      724.78      397.87    281.04 o
 -13   5  26     4842.40     4713.03    530.65 o
 -11   5  26     4125.12     3456.78    309.96 o
  -9   5  26     4689.46     4606.26    445.51 o
 -15   1  27     3619.46     3273.52    263.10 o
 -13   1  27     3442.30     3128.85    223.98 o
 -11   1  27     6000.20     6152.38    276.83 o
  -9   1  27     8837.63     8255.39    312.70 o
  -7   1  27     7390.77     7546.22    343.40 o
 -14   2  27      809.70      701.82    226.76 o
 -12   2  27     1138.49     1182.04    194.95 o
 -10   2  27      680.08      684.05    146.00 o
  -8   2  27      566.21      430.58    159.80 o
  -6   2  27      231.52      111.29    343.88 o
 -13   3  27     4705.10     4768.36    295.08 o
 -11   3  27     4439.82     4334.65    336.37 o
  -9   3  27     4282.96     4077.08    485.27 o
 
